# Supplementary material for: DNA Methylation in Ovarian Cancer Susceptibility
Source: Cancers (Basel). 2020 Dec 31;13(1):108. doi: 10.3390/cancers13010108 (PMC7795210; doi:10.3390/cancers13010108)
Supplement: Supplementary file 1 [file cancers-13-00108-s001.xlsx]

## Sheet: Table S1 EWAS DMPs
CpG Probe	Gene	CpG Island	Effect Type	Effect	P-value	Qvalue	Study	Adjusted for Cell Type Distribution	Case Methylation Status
cg24211388	AIF1		Beta	-1.30933	7E−10	1E−06	Teschendorff, 2009	No	hypo
cg24211388	AIF1		Beta	-0.066	6.35e-13		Winham, 2014	Yes	hypo
cg10636246	AIM2		Beta	-0.032	8.62e-09		Winham, 2014	Yes	hypo
cg11003133	AIM2		Beta	0.542324	0.0006	0.008	Teschendorff, 2009	No	hyper
cg07730301	ALDH3B1		Beta	-1.27297	1E−08	3E−06	Teschendorff, 2009	No	hypo
cg07730301	ALDH3B1		Beta	-0.059	7.26e-12		Winham, 2014	Yes	hypo
cg18084554	ARID3A		Beta	-1.23787	3E−09	2E−06	Teschendorff, 2009	No	hypo
cg18084554	ARID3A	Shore	Beta	-0.069	6.97e-13		Winham, 2014	Yes	hypo
cg27485921	ATP6V1E2		Beta	-1.23787	6E−09	2E−06	Teschendorff, 2009	No	hypo
cg27485921	ATP6V1E2		Beta	-0.052	4.27e-09		Winham, 2014	Yes	hypo
cg27623214	C19orf18		Beta	-0.52	1.3e-09		Fridley, 2014	No-Filtered	hypo
cg02449608	C19orf18		Beta	0.641854	0.0002	0.003	Teschendorff, 2009	No	hyper
cg19399532	C1orf220	Shore	Beta	-0.053	2.6e-12		Winham, 2014	Yes	hypo
cg19399532	c1orf220/FLJ35530	Island	Beta	-0.891598	5E−07	4E−05	Teschendorff, 2009	No	hypo
cg09868035	C20orf135		Beta	-1.13943	2E−08	5E−06	Teschendorff, 2009	No	hypo
cg09868035	C20orf135	Shore	Beta	-0.06	8.02e-13		Winham, 2014	Yes	hypo
cg13745346	CBFA2T3	Island	Beta	-0.84397	4E−06	0.0002	Teschendorff, 2009	No	hypo
cg13745346	CBFA2T3		Beta	-0.042	1.44e-10		Winham, 2014	Yes	hypo
cg15248035	CCIN	Island	Beta	-0.916291	6E−07	4E−05	Teschendorff, 2009	No	hypo
cg15248035	CCIN	Shelf	Beta	-0.058	6.2e-13		Winham, 2014	Yes	hypo
cg07728874	CD3D		Beta	0.03	4.27e-08		Winham, 2014	Yes	hyper
cg07728874	CD3D		Beta	1.08519	5E−08	7E−06	Teschendorff, 2009	No	hyper
cg21126943	CEACAM6		Beta	-1.07881	2E−08	4E−06	Teschendorff, 2009	No	hypo
cg21126943	CEACAM6		Beta	-0.045	1.4e-09		Winham, 2014	Yes	hypo
cg02082571	CLEC4A		Beta	-0.941609	3E−06	0.0001	Teschendorff, 2009	No	hypo
cg02082571	CLEC4A		Beta	-0.039	1.85e-09		Winham, 2014	Yes	hypo
cg01617750	CMTM8	Island	Beta	-0.941609	1E−07	1E−05	Teschendorff, 2009	No	hypo
cg01617750	CMTM8	Shore	Beta	-0.05	6.71e-11		Winham, 2014	Yes	hypo
cg04541607	CRYBB1		Beta	-0.597837	0.0002	0.004	Teschendorff, 2009	No	hypo
cg04541607	CRYBB1		Beta	-0.038	1.14e-10		Winham, 2014	Yes	hypo
cg23265096	CTSZ	Island	Beta	-0.941609	6E−07	4E−05	Teschendorff, 2009	No	hypo
cg23265096	CTSZ	Island	Beta	-0.044	2.41e-08		Winham, 2014	Yes	hypo
cg04834572	DUSP13	Shelf	Beta	-0.65	1.6e-14		Fridley, 2014	No-Filtered	hypo
cg04834572	DUSP13		Beta	-0.579818	0.002	0.02	Teschendorff, 2009	No	hypo
cg08529852	EGFL7		Beta	-0.71335	9E−06	0.0004	Teschendorff, 2009	No	hypo
cg08529852	EGFL7	Shore	Beta	-0.047	4.52e-10		Winham, 2014	Yes	hypo
cg09039163	ESPNL	Shore	Beta	-0.052	1.1e-09		Winham, 2014	Yes	hypo
cg10161121	FASLG		Beta	0.04	3.94e-09		Winham, 2014	Yes	hyper
cg00071250	FASLG		Beta	0.041	2.04e-08		Winham, 2014	Yes	hyper
cg00071250	FASLG		Beta	1.08856	1E−08	4E−06	Teschendorff, 2009	No	hyper
cg10161121	FASLG		Beta	1.13462	5E−09	2E−06	Teschendorff, 2009	No	hyper
cg15528736	FCGRT	Island	Beta	-0.967584	1E−07	1E−05	Teschendorff, 2009	No	hypo
cg15528736	FCGRT	Shore	Beta	-0.062	3.99e-09		Winham, 2014	Yes	hypo
cg25634666	FOLR3		Beta	-1.30933	1E−09	1E−06	Teschendorff, 2009	No	hypo
cg25634666	FOLR3		Beta	-0.059	3.21e-12		Winham, 2014	Yes	hypo
cg09001777	FUT3		Beta	-0.867501	8E−07	5E−05	Teschendorff, 2009	No	hypo
cg09001777	FUT3		Beta	-0.048	2.95e-11		Winham, 2014	Yes	hypo
cg27606341	FYB		Beta	-1.27297	9E−10	1E−06	Teschendorff, 2009	No	hypo
cg27606341	FYB		Beta	-0.061	9.49e-09		Winham, 2014	Yes	hypo
cg24959428	GBP6		Beta	-0.527633	0.001	0.01	Teschendorff, 2009	No	hypo
cg24959428	GBP6		Beta	-0.44	4.1e-07		Fridley, 2014	No-Filtered	hypo
cg20125091	GFI1	Island	Beta	-0.510826	0.001	0.01	Teschendorff, 2009	No	hypo
cg20125091	GFI1	Shore	Beta	-0.036	4.44e-08		Winham, 2014	Yes	hypo
cg13053608	GHDC		Beta	-0.052	2.88e-09		Winham, 2014	Yes	hypo
cg13053608	GHDC/LGP1		Beta	-1.07881	2E−08	5E−06	Teschendorff, 2009	No	hypo
cg17386185	GLYCTK	Island	Beta	-0.755023	2E−05	0.0006	Teschendorff, 2009	No	hypo
cg17386185	GLYCTK	Shore	Beta	-0.028	3.4e-09		Winham, 2014	Yes	hypo
cg22224704	GSTP1	Island	Beta	-0.867501	7E−07	5E−05	Teschendorff, 2009	No	hypo
cg22224704	GSTP1	Shore	Beta	-0.055	3.46e-12		Winham, 2014	Yes	hypo
cg24821554	GUCY1B2		Beta	-0.673345	6E−05	0.001	Teschendorff, 2009	No	hypo
cg24821554	GUCY1B2		Beta	-0.045	8.08e-09		Winham, 2014	Yes	hypo
cg04586023	HDAC10		Beta	-0.579818	0.0002	0.004	Teschendorff, 2009	No	hypo
cg04586023	HDAC10	Shore	Beta	-0.043	3.21e-09		Winham, 2014	Yes	hypo
cg10414058	HDAC3	Shore	Beta	-0.94	6.3e-12		Fridley, 2014	No-Filtered	hypo
cg10414058	HDAC3		Beta	-0.579818	0.001	0.01	Teschendorff, 2009	No	hypo
cg27258399	HTRA4	Island	Beta	-0.84397	3E−06	0.0001	Teschendorff, 2009	No	hypo
cg27258399	HTRA4	Island	Beta	-0.054	1.01e-08		Winham, 2014	Yes	hypo
cg17356733	IFNGR2	Island	Beta	-1.13943	2E−08	4E−06	Teschendorff, 2009	No	hypo
cg17356733	IFNGR2	Shore	Beta	-0.065	3.93e-13		Winham, 2014	Yes	hypo
cg01731685	IL17RA	Island	Beta	-0.579818	0.0006	0.008	Teschendorff, 2009	No	hypo
cg19716090	IL17RA	N_Shelf	MethDiff	-0.023	5.46e-06	5.76e-05	Li, 2017	No	hyper
cg12380764	IL19		Beta	-1.07881	8E−08	1E−05	Teschendorff, 2009	No	hypo
cg12380764	IL19		Beta	-0.05	6.65e-11		Winham, 2014	Yes	hypo
cg25341726	IL27		Beta	-0.967584	1E−07	1E−05	Teschendorff, 2009	No	hypo
cg25341726	IL27		Beta	-0.036	5.18e-09		Winham, 2014	Yes	hypo
cg00645579	IRF7	Island	Beta	-1.20397	4E−09	2E−06	Teschendorff, 2009	No	hypo
cg00645579	IRF7	Shore	Beta	-0.064	3.01e-11		Winham, 2014	Yes	hypo
cg03801286	KCNE1		Beta	-1.27297	1E−09	1E−06	Teschendorff, 2009	No	hypo
cg03801286	KCNE1		Beta	-0.065	2.45e-13		Winham, 2014	Yes	hypo
cg23090046	KLC1	Island	Beta	-0.054	3.15e-11		Winham, 2014	Yes	hypo
cg23090046	KNS2	Island	Beta	-1.13943	5E−09	2E−06	Teschendorff, 2009	No	hypo
cg06394229	LGALS4		Beta	-0.579818	0.0002	0.003	Teschendorff, 2009	No	hypo
cg06394229	LGALS4		Beta	-0.033	1.59e-09		Winham, 2014	Yes	hypo
cg09039163	LOC339768	Island	Beta	-0.462035	0.001	0.02	Teschendorff, 2009	No	hypo
cg11827101	LOC339789		Beta	-0.867501	1E−06	7E−05	Teschendorff, 2009	No	hypo
cg11827101	LOC339789		Beta	-0.033	1.05e-10		Winham, 2014	Yes	hypo
cg15784615	LTBR		Beta	-1.13943	8E−09	3E−06	Teschendorff, 2009	No	hypo
cg15784615	LTBR	Shore	Beta	-0.049	2.5e-10		Winham, 2014	Yes	hypo
cg11394785	LTC4S		Beta	-0.776529	1E−05	0.0005	Teschendorff, 2009	No	hypo
cg11394785	LTC4S	Shore	Beta	-0.036	3.04e-08		Winham, 2014	Yes	hypo
cg17271365	MARCH1		Beta	-0.693147	2E−05	0.0006	Teschendorff, 2009	No	hypo
cg07259382	MARCH1		Beta	-0.48	3e-08		Fridley, 2014	No-Filtered	hypo
cg25355803	MARVELD1		Beta	-0.462035	0.004	0.03	Teschendorff, 2009	No	hypo
cg02756683	MARVELD1	S_Shelf	MethDiff	-0.014	2.15e-05	0.000157	Li, 2017	No	hyper
cg16003913	MPG		Beta	-0.776529	3E−06	0.0001	Teschendorff, 2009	No	hypo
cg16003913	MPG	Shore	Beta	-0.049	2.54e-12		Winham, 2014	Yes	hypo
cg18081258	NDRG2	Island	Beta	-0.597837	0.0003	0.005	Teschendorff, 2009	No	hypo
cg16409562	NDRG2		MethDiff	-0.016	0.0015	0.00493	Li, 2017	No	hyper
cg17166812	NDUFS2		Beta	-0.71335	2E−05	0.0005	Teschendorff, 2009	No	hypo
cg17166812	NDUFS2	Shelf	Beta	-0.031	2.04e-08		Winham, 2014	Yes	hypo
cg23140706	NFE2		Beta	-0.916291	3E−07	3E−05	Teschendorff, 2009	No	hypo
cg23140706	NFE2		Beta	-0.04	1.17e-13		Winham, 2014	Yes	hypo
cg10287137	P2RY2	Island	Beta	-1.20397	2E−09	1E−06	Teschendorff, 2009	No	hypo
cg10287137	P2RY2	Island	Beta	-0.053	8.63e-10		Winham, 2014	Yes	hypo
cg18333690	PADI4		Beta	-0.820981	3E−06	0.0001	Teschendorff, 2009	No	hypo
cg18333690	PADI4		Beta	-0.041	2.91e-09		Winham, 2014	Yes	hypo
cg19280776	PAG1	Shore	Beta	0.49	1e-08		Fridley, 2014	No-Filtered	hyper
cg19280776	PAG1	Island	Beta	0.828552	8E−06	0.0003	Teschendorff, 2009	No	hyper
cg22016649	PNPLA2	Island	Beta	-1.02165	1E−07	1E−05	Teschendorff, 2009	No	hypo
cg22016649	PNPLA2	Shore	Beta	-0.047	5.74e-12		Winham, 2014	Yes	hypo
cg04515608	PTPRJ		MethDiff	-0.016	0.00501	0.0129	Li, 2017	No	hyper
cg00394658	PTPRJ	Island	Beta	-0.462035	0.002	0.02	Teschendorff, 2009	No	hypo
cg15600835	raptor	Island	Beta	0.41871	0.007	0.05	Teschendorff, 2009	No	hyper
cg16541275	RPTOR	S_Shelf	MethDiff	0.028	0.000516	0.00196	Li, 2017	No	hypo
cg03330678	SEPT9	Island	Beta	-1.20397	3E−09	2E−06	Teschendorff, 2009	No	hypo
cg03330678	SEPT9		Beta	-0.064	8.33e-13		Winham, 2014	Yes	hypo
cg22242539	SERPINF1	Island	Beta	-1.10866	2E−08	4E−06	Teschendorff, 2009	No	hypo
cg22242539	SERPINF1		Beta	-0.053	4.67e-12		Winham, 2014	Yes	hypo
cg01965939	SH3TC2		Beta	-0.733969	2E−05	0.0006	Teschendorff, 2009	No	hypo
cg01965939	SH3TC2		Beta	-0.039	1.26e-11		Winham, 2014	Yes	hypo
cg21019522	SLC22A18		Beta	-1.04982	1E−07	1E−05	Teschendorff, 2009	No	hypo
cg21019522	SLC22A18	Shelf	Beta	-0.045	2.1e-08		Winham, 2014	Yes	hypo
cg13265003	SLC37A1		Beta	-0.544727	0.0004	0.006	Teschendorff, 2009	No	hypo
cg11453546	SLC37A1	Island	MethDiff	0.069	8.9e-06	7.68e-05	Li, 2017	No	hypo
cg23547429	SLC43A3		Beta	-1.04982	6E−08	8E−06	Teschendorff, 2009	No	hypo
cg23547429	SLC43A3	Shore	Beta	-0.054	7.06e-13		Winham, 2014	Yes	hypo
cg11738543	SOCS2	Island	Beta	-0.820981	2E−05	0.0007	Teschendorff, 2009	No	hypo
cg23412850	SOCS2	Island	Beta	-0.527633	0.002	0.02	Teschendorff, 2009	No	hypo
cg11738543	SOCS2	Island	Beta	-0.045	9.17e-14		Winham, 2014	Yes	hypo
cg23412850	SOCS2	Island	Beta	-0.039	2.05e-08		Winham, 2014	Yes	hypo
cg23713742	SPAG4		Beta	-0.71335	2E−05	0.0007	Teschendorff, 2009	No	hypo
cg23713742	SPAG4	Shore	Beta	-0.041	2.97e-10		Winham, 2014	Yes	hypo
cg10061138	STAB1		Beta	-1.07881	1E−07	1E−05	Teschendorff, 2009	No	hypo
cg10061138	STAB1		Beta	-0.051	8.6e-09		Winham, 2014	Yes	hypo
cg10057295	STK24	Island	Beta	-0.994252	1E−07	1E−05	Teschendorff, 2009	No	hypo
cg10057295	STK24	Shore	Beta	-0.045	5.02e-11		Winham, 2014	Yes	hypo
cg00666746	SYDE1	Island	Beta	-0.653926	7E−05	0.002	Teschendorff, 2009	No	hypo
cg00666746	SYDE1	Shore	Beta	-0.04	9.44e-10		Winham, 2014	Yes	hypo
cg27033479	TMEM44	Island	Beta	-0.478036	0.004	0.03	Teschendorff, 2009	No	hypo
cg27033479	TMEM44	Shore	Beta	-0.027	1.35e-08		Winham, 2014	Yes	hypo
cg25623459	TNNI2		Beta	-0.820981	6E−06	0.0002	Teschendorff, 2009	No	hypo
cg25623459	TNNI2		Beta	-0.033	2.19e-09		Winham, 2014	Yes	hypo
cg02600394	TXK		Beta	0.037	2.34e-08		Winham, 2014	Yes	hyper
cg02600394	TXK		Beta	1.08181	3E−08	5E−06	Teschendorff, 2009	No	hyper
cg27347104	VWF		Beta	-0.673345	7E−05	0.002	Teschendorff, 2009	No	hypo
cg27347104	VWF		Beta	-0.032	1.32e-09		Winham, 2014	Yes	hypo
cg20430870	A1CF		MethDiff	0.008	0.0166	0.0336	Li, 2017	No	hypo
cg17687282	A4GNT		Beta	0.512824	0.007	0.04	Teschendorff, 2009	No	hyper
cg12506971	AADAT	Island	Beta	-0.494296	0.008	0.05	Teschendorff, 2009	No	hypo
cg11492403	AARSD1	Island	Beta	-0.446287	0.008	0.05	Teschendorff, 2009	No	hypo
cg06667406	AASS		Beta	-0.446287	0.006	0.04	Teschendorff, 2009	No	hypo
cg21572316	ABCA1	Island	Beta	-0.494296	0.002	0.02	Teschendorff, 2009	No	hypo
cg02331561	ABCA3	Island	Beta	-0.798508	0.0004	0.006	Teschendorff, 2009	No	hypo
cg06409153	ABCA5	Island	Beta	0.593327	0.0008	0.01	Teschendorff, 2009	No	hyper
cg05279864	ABCB4		Beta	0.548121	0.0006	0.009	Teschendorff, 2009	No	hyper
cg22066521	ABCB5		Beta	-0.544727	0.003	0.03	Teschendorff, 2009	No	hypo
cg23279136	ABCB7		Beta	-0.44	3.2e-07		Fridley, 2014	No-Filtered	hypo
cg16378421	ABCC5	Island	Beta	-0.755023	2E−05	0.0006	Teschendorff, 2009	No	hypo
cg18015044	ABCF1	Island	Beta	0.457425	0.006	0.04	Teschendorff, 2009	No	hyper
cg24352530	ABCG2	Island	Beta	-0.527633	0.003	0.02	Teschendorff, 2009	No	hypo
cg15156367	ABHD7	Island	Beta	-0.544727	0.002	0.02	Teschendorff, 2009	No	hypo
cg08145177	ABHD8	Island	Beta	-0.755023	1E−05	0.0005	Teschendorff, 2009	No	hypo
cg21400896	ABI3		Beta	0.947789	4E−07	3E−05	Teschendorff, 2009	No	hyper
cg25839227	ABI3		Beta	1.1314	3E−08	5E−06	Teschendorff, 2009	No	hyper
cg07897701	ABP1		Beta	-0.400478	0.006	0.04	Teschendorff, 2009	No	hypo
cg15603885	ABRA		Beta	-0.446287	0.004	0.03	Teschendorff, 2009	No	hypo
cg17877494	ACAA1	Island	Beta	0.48858	0.002	0.02	Teschendorff, 2009	No	hyper
cg14795968	ACADL	Island	Beta	-0.597837	0.0002	0.004	Teschendorff, 2009	No	hypo
cg06742978	ACCN2	Island	Beta	-0.527633	0.002	0.02	Teschendorff, 2009	No	hypo
cg19210770	ACCN4	Island	Beta	-0.733969	0.0001	0.002	Teschendorff, 2009	No	hypo
cg25687894	ACLY	Island	Beta	-0.597837	0.0004	0.006	Teschendorff, 2009	No	hypo
cg01130192	ACO1	Island	Beta	-0.597837	0.0003	0.005	Teschendorff, 2009	No	hypo
cg10266490	ACOT11		Beta	-0.941609	6E−07	4E−05	Teschendorff, 2009	No	hypo
cg21448423	ACOT11		Beta	-0.653926	5E−05	0.001	Teschendorff, 2009	No	hypo
cg00815605	ACOT2	Island	Beta	-0.527633	0.0005	0.007	Teschendorff, 2009	No	hypo
cg00620857	ACOT4	Island	Beta	-0.462035	0.003	0.03	Teschendorff, 2009	No	hypo
cg09249800	ACOT7	Island	MethDiff	0.019	0.0108	0.0232	Li, 2017	No	hypo
cg22012981	ACOX2		Beta	-0.478036	0.005	0.04	Teschendorff, 2009	No	hypo
cg01377755	ACP6	Island	Beta	-0.544727	0.0007	0.01	Teschendorff, 2009	No	hypo
cg15958424	ACPP		Beta	-1.04982	7E−08	9E−06	Teschendorff, 2009	No	hypo
cg22122449	ACR		Beta	0.500775	0.007	0.05	Teschendorff, 2009	No	hyper
cg05615487	ACR		Beta	0.708036	2E−05	0.0007	Teschendorff, 2009	No	hyper
cg27087809	ACSBG1		Beta	0.431782	0.004	0.03	Teschendorff, 2009	No	hyper
cg27257408	ACSBG1		Beta	0.470004	0.005	0.03	Teschendorff, 2009	No	hyper
cg11414151	ACSL1	Island	Beta	0.470004	0.004	0.03	Teschendorff, 2009	No	hyper
cg03440846	ACSS2		Beta	-0.446287	0.005	0.04	Teschendorff, 2009	No	hypo
cg00065385	ACTL7A		Beta	-0.47	6.1e-08		Fridley, 2014	No-Filtered	hypo
cg09499849	ACVR1		Beta	-0.867501	8E−07	5E−05	Teschendorff, 2009	No	hypo
cg16682903	ACVR1		Beta	-0.544727	0.002	0.02	Teschendorff, 2009	No	hypo
cg03891319	ACY1	Island	Beta	-0.510826	0.003	0.03	Teschendorff, 2009	No	hypo
cg14984307	ACYP1	Island	Beta	0.506818	0.002	0.02	Teschendorff, 2009	No	hyper
cg18951427	ACYP2		Beta	-0.733969	0.005	0.04	Teschendorff, 2009	No	hypo
cg03379131	ADAM15	Island	Beta	-0.462035	0.004	0.03	Teschendorff, 2009	No	hypo
cg24320643	ADAM17	Island	Beta	0.783902	0.0001	0.002	Teschendorff, 2009	No	hyper
cg05131524	ADAM22	Island	Beta	0.451076	0.004	0.03	Teschendorff, 2009	No	hyper
cg11189837	ADAMTS1	Island	Beta	-0.462035	0.003	0.03	Teschendorff, 2009	No	hypo
cg16112945	ADAMTS13		Beta	0.631272	0.0003	0.004	Teschendorff, 2009	No	hyper
cg11243196	ADAMTS3	Island	Beta	-0.478036	0.002	0.02	Teschendorff, 2009	No	hypo
cg17644208	ADCY3	Island	Beta	0.41871	0.008	0.05	Teschendorff, 2009	No	hyper
cg22689690	ADCY6	Island	Beta	-0.820981	7E−06	0.0003	Teschendorff, 2009	No	hypo
cg21949305	ADORA2A		Beta	-0.597837	0.0002	0.004	Teschendorff, 2009	No	hypo
cg14870461	AER61	Island	Beta	-0.820981	5E−06	0.0002	Teschendorff, 2009	No	hypo
cg07349094	AFF3	Island	Beta	0.548121	0.0004	0.006	Teschendorff, 2009	No	hyper
cg06183267	AFF3		Beta	0.683097	0.0001	0.002	Teschendorff, 2009	No	hyper
cg16967583	AGXT		Beta	-1.04982	3E−08	6E−06	Teschendorff, 2009	No	hypo
cg16358738	AGXT		Beta	0.506818	0.002	0.02	Teschendorff, 2009	No	hyper
cg19764555	AHNAK	Island	Beta	-0.693147	0.0002	0.003	Teschendorff, 2009	No	hypo
cg15118503	AHSA2	Island	Beta	0.609766	0.0004	0.007	Teschendorff, 2009	No	hyper
cg21440587	AIF1		Beta	-0.634878	0.0002	0.004	Teschendorff, 2009	No	hypo
cg02549424	AIFL	Island	Beta	0.559616	0.001	0.01	Teschendorff, 2009	No	hyper
cg20959866	AJAP1	Island	Beta	-0.562119	0.005	0.04	Teschendorff, 2009	No	hypo
cg11714502	AK1	Island	Beta	-0.673345	4E−05	0.001	Teschendorff, 2009	No	hypo
cg06207460	AK3	Island	Beta	0.587787	0.002	0.02	Teschendorff, 2009	No	hyper
cg25282780	AK3	Island	Beta	0.667829	0.0001	0.003	Teschendorff, 2009	No	hyper
cg15796819	ALDH3A1		Beta	0.688135	5E−05	0.001	Teschendorff, 2009	No	hyper
cg15322932	ALDH3B1		Beta	-0.693147	0.0001	0.002	Teschendorff, 2009	No	hypo
cg04886198	ALG3	Island	Beta	0.431782	0.007	0.04	Teschendorff, 2009	No	hyper
cg20385229	ALKBH		Beta	0.500775	0.002	0.02	Teschendorff, 2009	No	hyper
cg03742272	ALOX12B		Beta	0.451076	0.003	0.03	Teschendorff, 2009	No	hyper
cg23667432	ALPP	Island	Beta	0.438255	0.006	0.04	Teschendorff, 2009	No	hyper
cg15780361	ALS2CR11	Island	Beta	-0.371064	0.008	0.05	Teschendorff, 2009	No	hypo
cg25363445	ALX4	Island	Beta	0.48858	0.002	0.02	Teschendorff, 2009	No	hyper
cg06630567	AMBP		Beta	-0.478036	0.002	0.02	Teschendorff, 2009	No	hypo
cg22296149	AMH		Beta	-0.430783	0.004	0.03	Teschendorff, 2009	No	hypo
cg07376232	AMICA1		Beta	-1.20397	4E−09	2E−06	Teschendorff, 2009	No	hypo
cg14254419	AMPD2	Island	Beta	-0.494296	0.004	0.03	Teschendorff, 2009	No	hypo
cg24921089	AMPD3	Island	Beta	-0.71335	2E−05	0.0006	Teschendorff, 2009	No	hypo
cg20191453	AMT	Island	Beta	-0.733969	5E−05	0.001	Teschendorff, 2009	No	hypo
cg25021247	AMT		Beta	-0.494296	0.001	0.01	Teschendorff, 2009	No	hypo
cg11745019	ANGPT1	Island	Beta	0.48858	0.006	0.04	Teschendorff, 2009	No	hyper
cg26540515	ANGPT4		Beta	-0.562119	0.0006	0.008	Teschendorff, 2009	No	hypo
cg03218374	ANGPT4		Beta	0.593327	0.0003	0.005	Teschendorff, 2009	No	hyper
cg09427311	ANGPTL2		Beta	-0.733969	3E−05	0.0008	Teschendorff, 2009	No	hypo
cg19531130	ANGPTL5		Beta	-0.891598	5E−07	4E−05	Teschendorff, 2009	No	hypo
cg07543883	ANGPTL6		Beta	0.494696	0.002	0.02	Teschendorff, 2009	No	hyper
cg10833576	ANKRA2	Island	Beta	0.593327	0.0005	0.008	Teschendorff, 2009	No	hyper
cg00098162	ANKRD22		Beta	-0.446287	0.004	0.03	Teschendorff, 2009	No	hypo
cg21201109	ANKRD25		Beta	-0.415515	0.004	0.03	Teschendorff, 2009	No	hypo
cg04446579	ANKRD45	Island	Beta	-0.579818	0.003	0.03	Teschendorff, 2009	No	hypo
cg25028542	ANLN	Island	Beta	-0.84397	2E−06	0.0001	Teschendorff, 2009	No	hypo
cg13003163	ANP32D	Island	Beta	-0.527633	0.006	0.04	Teschendorff, 2009	No	hypo
cg24334983	ANXA11	Island	Beta	0.604316	0.0004	0.007	Teschendorff, 2009	No	hyper
cg21602160	AOC3		Beta	0.451076	0.004	0.03	Teschendorff, 2009	No	hyper
cg02144933	AOX1	Island	Beta	-0.527633	0.002	0.02	Teschendorff, 2009	No	hypo
cg08693206	AP1B1	Island	Beta	0.405465	0.007	0.04	Teschendorff, 2009	No	hyper
cg25832796	AP1G2		Beta	-1.23787	1E−09	1E−06	Teschendorff, 2009	No	hypo
cg13382714	AP4S1	Island	Beta	0.604316	0.0001	0.003	Teschendorff, 2009	No	hyper
cg00955451	APBA2		Beta	0.536493	0.001	0.01	Teschendorff, 2009	No	hyper
cg20840847	APBA2		Beta	0.746688	8E−05	0.002	Teschendorff, 2009	No	hyper
cg12044210	APBA2		Beta	0.95935	2E−07	2E−05	Teschendorff, 2009	No	hyper
cg21917349	APBA2		Beta	1.0043	2E−07	1E−05	Teschendorff, 2009	No	hyper
cg15056412	APBA2BP	Island	Beta	-0.562119	0.001	0.01	Teschendorff, 2009	No	hypo
cg20366831	APBA3		Beta	0.732368	1E−05	0.0005	Teschendorff, 2009	No	hyper
cg19327844	APBB1	Island	Beta	0.500775	0.004	0.03	Teschendorff, 2009	No	hyper
cg15020645	APC		Beta	-0.562119	0.0005	0.008	Teschendorff, 2009	No	hypo
cg11722531	APC2	Shore	Beta	-0.62	2.7e-13		Fridley, 2014	No-Filtered	hypo
cg17207590	APH1B	Island	Beta	-0.634878	0.0001	0.002	Teschendorff, 2009	No	hypo
cg22375610	APOBEC2		Beta	0.48858	0.002	0.02	Teschendorff, 2009	No	hyper
cg04286933	APOBEC3G		Beta	-0.733969	2E−05	0.0006	Teschendorff, 2009	No	hypo
cg20691580	APOC3		Beta	0.470004	0.004	0.03	Teschendorff, 2009	No	hyper
cg14123992	APOE		Beta	-0.478036	0.004	0.03	Teschendorff, 2009	No	hypo
cg11835355	APOL3		Beta	-0.653926	4E−05	0.001	Teschendorff, 2009	No	hypo
cg09432376	APOL6		Beta	0.438255	0.003	0.03	Teschendorff, 2009	No	hyper
cg02813863	APOLD1		Beta	-0.544727	0.002	0.02	Teschendorff, 2009	No	hypo
cg25040783	APPL	Island	Beta	-0.527633	0.001	0.01	Teschendorff, 2009	No	hypo
cg05253159	APS		Beta	-0.798508	9E−06	0.0003	Teschendorff, 2009	No	hypo
cg22667787	APTX	Island	Beta	0.48858	0.002	0.02	Teschendorff, 2009	No	hyper
cg20713492	AQP10		Beta	-0.994252	2E−07	1E−05	Teschendorff, 2009	No	hypo
cg11098259	AQP9		Beta	-1.02165	1E−07	1E−05	Teschendorff, 2009	No	hypo
cg06838394	ARFGEF2	Island	Beta	0.463734	0.006	0.04	Teschendorff, 2009	No	hyper
cg02862362	ARG1		Beta	-0.527633	0.0007	0.009	Teschendorff, 2009	No	hypo
cg02775617	ARHGAP12	Island	Beta	0.476234	0.004	0.03	Teschendorff, 2009	No	hyper
cg23097681	ARHGAP24	Island	Beta	-0.527633	0.002	0.02	Teschendorff, 2009	No	hypo
cg14154330	ARHGAP27		Beta	-0.544727	0.0005	0.007	Teschendorff, 2009	No	hypo
cg01774645	ARHGAP30		Beta	1.05082	4E−08	6E−06	Teschendorff, 2009	No	hyper
cg24919884	ARHGEF16		Beta	0.553885	0.0009	0.01	Teschendorff, 2009	No	hyper
cg18669381	ARHGEF19		Beta	0.625938	0.0002	0.003	Teschendorff, 2009	No	hyper
cg00557354	ARHGEF7	Island	Beta	-0.478036	0.005	0.03	Teschendorff, 2009	No	hypo
cg13585240	ARIH2		Beta	0.598837	0.0004	0.007	Teschendorff, 2009	No	hyper
cg07204803	ARL13B	Island	Beta	-0.494296	0.004	0.03	Teschendorff, 2009	No	hypo
cg24147596	ARL14		Beta	0.512824	0.001	0.02	Teschendorff, 2009	No	hyper
cg06415087	ARL4A	Island	MethDiff	0.046	0.000155	0.000701	Li, 2017	No	hypo
cg04645049	ARL6IP5	Island	Beta	0.457425	0.003	0.02	Teschendorff, 2009	No	hyper
cg05308617	ARMC8	Island	Beta	0.431782	0.005	0.04	Teschendorff, 2009	No	hyper
cg18731813	ARMCX1	Shelf	Beta	-0.44	2.4e-07		Fridley, 2014	No-Filtered	hypo
cg20775959	ARNT2	Island	Beta	-0.462035	0.004	0.03	Teschendorff, 2009	No	hypo
cg06229674	ARP10		Beta	0.875469	7E−06	0.0003	Teschendorff, 2009	No	hyper
cg12417466	ARPP-21		Beta	0.774727	2E−05	0.0006	Teschendorff, 2009	No	hyper
cg05615150	ARPP-21		Beta	0.828552	7E−06	0.0003	Teschendorff, 2009	No	hyper
cg05595345	ARRDC4	Island	Beta	-0.478036	0.005	0.04	Teschendorff, 2009	No	hypo
cg21407055	ART1		Beta	0.457425	0.008	0.05	Teschendorff, 2009	No	hyper
cg12297221	ART5	Island	Beta	-0.510826	0.002	0.02	Teschendorff, 2009	No	hypo
cg25662535	ART5	Island	Beta	-0.478036	0.002	0.02	Teschendorff, 2009	No	hypo
cg06207804	ARTN	Island	Beta	-0.544727	0.0007	0.009	Teschendorff, 2009	No	hypo
cg22843446	ASAM	Island	Beta	-0.478036	0.003	0.02	Teschendorff, 2009	No	hypo
cg26159905	ASB10		Beta	0.512824	0.001	0.02	Teschendorff, 2009	No	hyper
cg07496902	ASB14		Beta	-0.462035	0.005	0.03	Teschendorff, 2009	No	hypo
cg19949550	ASB2		Beta	0.438255	0.006	0.04	Teschendorff, 2009	No	hyper
cg12640109	ASRGL1	Island	Beta	-1.07881	6E−09	2E−06	Teschendorff, 2009	No	hypo
cg18988110	ATAD4		Beta	0.438255	0.004	0.03	Teschendorff, 2009	No	hyper
cg05556210	ATBF1	Island	Beta	-0.415515	0.006	0.04	Teschendorff, 2009	No	hypo
cg13462160	ATF4	Island	Beta	0.512824	0.004	0.03	Teschendorff, 2009	No	hyper
cg03165700	ATM	Island	Beta	0.506818	0.002	0.02	Teschendorff, 2009	No	hyper
cg06746171	ATOX1	Island	Beta	0.542324	0.002	0.02	Teschendorff, 2009	No	hyper
cg14841875	ATP1A1	Island	Beta	0.667829	0.0005	0.007	Teschendorff, 2009	No	hyper
cg11094938	ATP2A1		Beta	0.431782	0.007	0.05	Teschendorff, 2009	No	hyper
cg14547335	ATP2B2	Island	Beta	0.647103	0.0001	0.003	Teschendorff, 2009	No	hyper
cg15249164	ATP5O	Island	Beta	0.524729	0.003	0.02	Teschendorff, 2009	No	hyper
cg12079362	ATP6V0B	Island	Beta	0.587787	0.001	0.01	Teschendorff, 2009	No	hyper
cg00319692	ATP6V0D2		Beta	-0.544727	0.001	0.01	Teschendorff, 2009	No	hypo
cg06557606	ATP6V1H	Island	Beta	0.598837	0.0004	0.006	Teschendorff, 2009	No	hyper
cg18085435	ATP8B1	Island	Beta	0.530628	0.002	0.02	Teschendorff, 2009	No	hyper
cg13234848	AUTS2	Island	Beta	0.57098	0.0005	0.007	Teschendorff, 2009	No	hyper
cg08722720	AVEN	Island	Beta	-0.494296	0.004	0.03	Teschendorff, 2009	No	hypo
cg25551168	AVP		Beta	-0.462035	0.002	0.02	Teschendorff, 2009	No	hypo
cg16536918	AVP		Beta	-0.446287	0.003	0.03	Teschendorff, 2009	No	hypo
cg18992688	AVPR1B	Island	Beta	-0.673345	0.0005	0.008	Teschendorff, 2009	No	hypo
cg16176379	AYTL1	Island	Beta	-0.478036	0.003	0.03	Teschendorff, 2009	No	hypo
cg17823175	AZU1	Island	Beta	-1.17118	8E−09	3E−06	Teschendorff, 2009	No	hypo
cg25635352	B3GALT3	Island	Beta	-0.562119	0.001	0.01	Teschendorff, 2009	No	hypo
cg20557104	B3GALT7		Beta	-0.562119	0.0005	0.007	Teschendorff, 2009	No	hypo
cg05253327	B3GNT1		Beta	-0.510826	0.002	0.02	Teschendorff, 2009	No	hypo
cg21418052	B3GTL	Island	Beta	0.548121	0.0005	0.008	Teschendorff, 2009	No	hyper
cg23001650	B4GALT2	Island	Beta	-0.446287	0.005	0.04	Teschendorff, 2009	No	hypo
cg02930996	B4GALT6	Island	Beta	-0.494296	0.006	0.04	Teschendorff, 2009	No	hypo
cg21614231	BAG1		Beta	-0.562119	0.0006	0.008	Teschendorff, 2009	No	hypo
cg01607495	BAG4	Island	Beta	-0.544727	0.001	0.01	Teschendorff, 2009	No	hypo
cg10773309	BAI2	Island	Beta	0.444686	0.008	0.05	Teschendorff, 2009	No	hyper
cg12091944	BARD1	Island	Beta	0.647103	0.0003	0.005	Teschendorff, 2009	No	hyper
cg00746130	BAT5	Island	Beta	0.41211	0.006	0.04	Teschendorff, 2009	No	hyper
cg15645309	BATF		Beta	0.431782	0.007	0.04	Teschendorff, 2009	No	hyper
cg18338293	BBS1	Island	Beta	-0.634878	0.0002	0.004	Teschendorff, 2009	No	hypo
cg03851112	BBS1		Beta	-0.510826	0.002	0.02	Teschendorff, 2009	No	hypo
cg05475904	BCL10		Beta	-0.400478	0.008	0.05	Teschendorff, 2009	No	hypo
cg08223235	BCL2	Island	Beta	-0.916291	4E−07	3E−05	Teschendorff, 2009	No	hypo
cg24408313	BCL2	Island	Beta	-0.616186	0.0001	0.003	Teschendorff, 2009	No	hypo
cg23756272	BCL2	Island	Beta	-0.510826	0.0008	0.01	Teschendorff, 2009	No	hypo
cg09752703	BCL2	Island	Beta	0.506818	0.007	0.04	Teschendorff, 2009	No	hyper
cg11255230	BCL2	Island	Beta	0.565314	0.002	0.02	Teschendorff, 2009	No	hyper
cg21602520	BCL2	Island	Beta	0.662688	0.0001	0.002	Teschendorff, 2009	No	hyper
cg24924631	BCL2A1	Island	Beta	-0.544727	0.005	0.04	Teschendorff, 2009	No	hypo
cg20029201	BCL9L	Island	Beta	0.482426	0.002	0.02	Teschendorff, 2009	No	hyper
cg01950479	BCR	S_Shelf	MethDiff	-0.038	5.96e-05	0.000333	Li, 2017	No	hyper
cg24789424	BDH		Beta	0.741937	0.003	0.03	Teschendorff, 2009	No	hyper
cg04929865	BGN		Beta	0.476234	0.002	0.02	Teschendorff, 2009	No	hyper
cg17179881	BIK	Island	Beta	0.438255	0.007	0.04	Teschendorff, 2009	No	hyper
cg01449591	BIRC1		Beta	0.698135	7E−05	0.002	Teschendorff, 2009	No	hyper
cg23571857	BIRC4BP		Beta	-0.544727	0.0003	0.005	Teschendorff, 2009	No	hypo
cg11937033	BLACE		MethDiff	-0.055	4.71e-08	4.48e-06	Li, 2017	No	hyper
cg03860768	BLK		Beta	0.678034	0.0001	0.003	Teschendorff, 2009	No	hyper
cg02226939	BLMH	Island	Beta	-0.527633	0.001	0.01	Teschendorff, 2009	No	hypo
cg18641050	BLOC1S2	Island	Beta	0.71784	0.0007	0.01	Teschendorff, 2009	No	hyper
cg16280667	BLR1	Island	Beta	0.703098	0.0001	0.003	Teschendorff, 2009	No	hyper
cg25087423	BLR1	Island	Beta	1.12168	3E−08	6E−06	Teschendorff, 2009	No	hyper
cg17571291	BLVRA	Island	Beta	-0.400478	0.007	0.05	Teschendorff, 2009	No	hypo
cg25088874	BMPR1B	Island	Beta	-0.494296	0.004	0.03	Teschendorff, 2009	No	hypo
cg24643262	BMX	Island	Beta	-0.967584	5E−07	4E−05	Teschendorff, 2009	No	hypo
cg19988449	BNC1	Island	Beta	-0.494296	0.008	0.05	Teschendorff, 2009	No	hypo
cg15736165	BNC1	Island	Beta	0.470004	0.006	0.04	Teschendorff, 2009	No	hyper
cg10895130	BNIPL		Beta	-0.478036	0.002	0.02	Teschendorff, 2009	No	hypo
cg18742893	BOC	Island	Beta	-0.430783	0.006	0.04	Teschendorff, 2009	No	hypo
cg21182407	BPHL	Island	Beta	-0.673345	0.0002	0.004	Teschendorff, 2009	No	hypo
cg03148461	BRAF	Island	Beta	0.41871	0.008	0.05	Teschendorff, 2009	No	hyper
cg12836863	BRCA2	Island	Beta	-0.867501	1E−06	7E−05	Teschendorff, 2009	No	hypo
cg08044694	BRD4	Island	Beta	-1.34707	3E−10	1E−06	Teschendorff, 2009	No	hypo
cg04398282	BRDG1		Beta	0.832909	4E−06	0.0002	Teschendorff, 2009	No	hyper
cg14732540	BRDT	Island	Beta	0.524729	0.0007	0.009	Teschendorff, 2009	No	hyper
cg08510456	BSN	Island	Beta	-0.798508	2E−05	0.0007	Teschendorff, 2009	No	hypo
cg06000781	BST1	Island	Beta	-0.562119	0.0008	0.01	Teschendorff, 2009	No	hypo
cg16363586	BST2	Island	Beta	-0.494296	0.002	0.02	Teschendorff, 2009	No	hypo
cg22747092	BTBD14A	Island	Beta	-0.494296	0.002	0.02	Teschendorff, 2009	No	hypo
cg21291985	BTBD4	Island	Beta	-0.478036	0.002	0.02	Teschendorff, 2009	No	hypo
cg24337809	BTG2	Island	Beta	0.41871	0.006	0.04	Teschendorff, 2009	No	hyper
cg14380517	BTG3	Island	Beta	-0.579818	0.0004	0.006	Teschendorff, 2009	No	hypo
cg03791917	BTK		Beta	-0.597837	0.0008	0.01	Teschendorff, 2009	No	hypo
cg07671208	BTN2A1		Beta	-0.544727	0.0005	0.008	Teschendorff, 2009	No	hypo
cg01269795	BTN3A3		Beta	0.457425	0.005	0.03	Teschendorff, 2009	No	hyper
cg24024214	BTNL8	Island	Beta	#VALUE!	0.0008	0.01	Teschendorff, 2009	No	hyper
cg13962355	BTRC	Island	Beta	0.631272	0.0006	0.009	Teschendorff, 2009	No	hyper
cg23724447	BUB3	Island	Beta	0.476234	0.004	0.03	Teschendorff, 2009	No	hyper
cg00884529	BZW2	Island	Beta	0.457425	0.004	0.03	Teschendorff, 2009	No	hyper
cg17186163	C10orf10		Beta	-0.994252	2E−07	2E−05	Teschendorff, 2009	No	hypo
cg06105085	C10orf104	Island	Beta	0.604316	0.0001	0.003	Teschendorff, 2009	No	hyper
cg15227982	C10orf26		Beta	-0.994252	3E−07	3E−05	Teschendorff, 2009	No	hypo
cg10548978	C10orf27		Beta	-0.941609	8E−07	5E−05	Teschendorff, 2009	No	hypo
cg01560871	C10orf27		Beta	-0.693147	7E−05	0.002	Teschendorff, 2009	No	hypo
cg03852570	C10orf33		Beta	-0.446287	0.004	0.03	Teschendorff, 2009	No	hypo
cg02569613	C10orf72	Island	Beta	-0.733969	4E−05	0.001	Teschendorff, 2009	No	hypo
cg03417317	C10orf77	Island	Beta	0.494696	0.008	0.05	Teschendorff, 2009	No	hyper
cg25117362	C10orf77	Island	Beta	0.530628	0.001	0.01	Teschendorff, 2009	No	hyper
cg10368842	C10orf81		Beta	0.71784	2E−05	0.0005	Teschendorff, 2009	No	hyper
cg15431576	C10orf83	Island	Beta	0.565314	0.001	0.02	Teschendorff, 2009	No	hyper
cg09419900	C10orf89		Beta	-0.446287	0.003	0.02	Teschendorff, 2009	No	hypo
cg22045288	C10orf91		Beta	-0.967584	1E−07	1E−05	Teschendorff, 2009	No	hypo
cg01275830	C10orf95	Island	Beta	-0.510826	0.002	0.02	Teschendorff, 2009	No	hypo
cg04126866	C10orf99		Beta	0.641854	0.0002	0.004	Teschendorff, 2009	No	hyper
cg10276576	C11orf24	Island	Beta	0.470004	0.005	0.04	Teschendorff, 2009	No	hyper
cg23743472	C11orf38		Beta	-0.733969	0.0008	0.01	Teschendorff, 2009	No	hypo
cg16270990	C11orf44		Beta	0.683097	5E−05	0.001	Teschendorff, 2009	No	hyper
cg21892409	C11orf49	Island	Beta	0.667829	7E−05	0.002	Teschendorff, 2009	No	hyper
cg00795268	C11orf55		Beta	-0.527633	0.002	0.02	Teschendorff, 2009	No	hypo
cg24588599	C12orf24	Island	Beta	0.604316	0.0002	0.004	Teschendorff, 2009	No	hyper
cg02564061	C12orf25		Beta	-0.415515	0.007	0.05	Teschendorff, 2009	No	hypo
cg26754448	C12orf57	Island	Beta	0.542324	0.001	0.01	Teschendorff, 2009	No	hyper
cg21207436	C14orf115		Beta	0.678034	5E−05	0.001	Teschendorff, 2009	No	hyper
cg24887211	C14orf166B		Beta	0.598837	0.0005	0.007	Teschendorff, 2009	No	hyper
cg22090592	C14orf173		Beta	-0.446287	0.005	0.04	Teschendorff, 2009	No	hypo
cg19798224	C14orf68		Beta	0.553885	0.0006	0.008	Teschendorff, 2009	No	hyper
cg22794078	C15orf44	Island	Beta	-0.527633	0.001	0.01	Teschendorff, 2009	No	hypo
cg09830866	C16orf24	Island	Beta	0.908259	7E−07	5E−05	Teschendorff, 2009	No	hyper
cg10163825	C16orf25	Island	Beta	-0.478036	0.002	0.02	Teschendorff, 2009	No	hypo
cg16899442	C16orf25		Beta	-0.462035	0.002	0.02	Teschendorff, 2009	No	hypo
cg26728422	C16orf28	Island	Beta	-0.867501	2E−06	0.0001	Teschendorff, 2009	No	hypo
cg01723747	C16orf34	Island	Beta	0.652325	0.0003	0.005	Teschendorff, 2009	No	hyper
cg10683939	C16orf47		Beta	-0.527633	0.002	0.02	Teschendorff, 2009	No	hypo
cg26335299	C16orf48	Island	Beta	-0.634878	0.0002	0.003	Teschendorff, 2009	No	hypo
cg03278960	C16orf57	Island	Beta	0.41211	0.005	0.04	Teschendorff, 2009	No	hyper
cg07423906	C17orf56	Island	Beta	-0.430783	0.008	0.05	Teschendorff, 2009	No	hypo
cg00602891	C17orf62	Island	Beta	0.524729	0.002	0.02	Teschendorff, 2009	No	hyper
cg18017908	C17orf76		Beta	-0.430783	0.003	0.03	Teschendorff, 2009	No	hypo
cg07389922	C17orf81		Beta	-0.653926	0.0008	0.01	Teschendorff, 2009	No	hypo
cg03686067	C18orf14		Beta	0.518794	0.001	0.01	Teschendorff, 2009	No	hyper
cg00729275	C18orf16		Beta	0.500775	0.001	0.01	Teschendorff, 2009	No	hyper
cg04514981	C18orf37	Island	Beta	0.425268	0.007	0.04	Teschendorff, 2009	No	hyper
cg01968530	C18orf45	Island	Beta	0.900161	4E−06	0.0002	Teschendorff, 2009	No	hyper
cg07288394	C19orf12	Island	Beta	0.576613	0.0009	0.01	Teschendorff, 2009	No	hyper
cg02479575	C19orf30	Island	Beta	-0.562119	0.0007	0.009	Teschendorff, 2009	No	hypo
cg04640886	C19orf30	Island	Beta	-0.462035	0.006	0.04	Teschendorff, 2009	No	hypo
cg01129847	C19orf35		Beta	-0.755023	2E−05	0.0006	Teschendorff, 2009	No	hypo
cg20973210	C19orf35	Island	Beta	-0.510826	0.003	0.02	Teschendorff, 2009	No	hypo
cg10035922	C1orf102	Island	Beta	0.438255	0.005	0.04	Teschendorff, 2009	No	hyper
cg15250507	C1orf106	Island	Beta	-0.462035	0.004	0.03	Teschendorff, 2009	No	hypo
cg14701962	C1orf111		Beta	0.41871	0.006	0.04	Teschendorff, 2009	No	hyper
cg09440340	C1orf161		Beta	0.81093	0.0001	0.003	Teschendorff, 2009	No	hyper
cg14261309	C1orf163	Island	Beta	0.451076	0.004	0.03	Teschendorff, 2009	No	hyper
cg27462398	C1orf181		Beta	-0.510826	0.004	0.03	Teschendorff, 2009	No	hypo
cg00030047	C1orf188	Island	Beta	-0.415515	0.008	0.05	Teschendorff, 2009	No	hypo
cg10748867	C1orf33		Beta	-0.478036	0.002	0.02	Teschendorff, 2009	No	hypo
cg00658007	C1orf36		Beta	-0.562119	0.0004	0.007	Teschendorff, 2009	No	hypo
cg00328227	C1orf59	Island	Beta	0.996949	9E−08	1E−05	Teschendorff, 2009	No	hyper
cg05421688	C1orf76	Island	Beta	-0.673345	0.0001	0.003	Teschendorff, 2009	No	hypo
cg08388746	C1orf83	Island	Beta	0.536493	0.0008	0.01	Teschendorff, 2009	No	hyper
cg21200380	C1QBP	Island	Beta	0.431782	0.007	0.04	Teschendorff, 2009	No	hyper
cg16772514	C1QL1	Island	Beta	-0.430783	0.005	0.04	Teschendorff, 2009	No	hypo
cg18752880	C1QTNF3		Beta	-0.891598	6E−07	4E−05	Teschendorff, 2009	No	hypo
cg20483374	C1QTNF5	Island	Beta	-0.634878	7E−05	0.002	Teschendorff, 2009	No	hypo
cg11319389	C20orf100	Island	Beta	0.598837	0.0003	0.005	Teschendorff, 2009	No	hyper
cg18635110	C20orf116	Island	Beta	0.559616	0.003	0.02	Teschendorff, 2009	No	hyper
cg26059153	C20orf133	Island	Beta	-0.494296	0.008	0.05	Teschendorff, 2009	No	hypo
cg01143454	C20orf141		Beta	-0.653926	6E−05	0.001	Teschendorff, 2009	No	hypo
cg24691461	C20orf160		Beta	0.482426	0.003	0.03	Teschendorff, 2009	No	hyper
cg26111757	C20orf185		Beta	0.672944	5E−05	0.001	Teschendorff, 2009	No	hyper
cg24889744	C20orf28	Island	Beta	-0.462035	0.007	0.05	Teschendorff, 2009	No	hypo
cg20289911	C20orf55		Beta	0.746688	1E−05	0.0004	Teschendorff, 2009	No	hyper
cg23178308	C21orf124	Island	Beta	-0.527633	0.002	0.02	Teschendorff, 2009	No	hypo
cg10198932	C21orf129		Beta	0.425268	0.006	0.04	Teschendorff, 2009	No	hyper
cg23704703	C21orf13		Beta	-0.446287	0.003	0.03	Teschendorff, 2009	No	hypo
cg18027946	C21orf2	Island	Beta	0.444686	0.008	0.05	Teschendorff, 2009	No	hyper
cg27544190	C21orf63	Island	Beta	-0.597837	0.0009	0.01	Teschendorff, 2009	No	hypo
cg23732182	C21orf84		Beta	-0.597837	0.0002	0.004	Teschendorff, 2009	No	hypo
cg17603184	C22orf5	Island	Beta	0.559616	0.003	0.03	Teschendorff, 2009	No	hyper
cg13121699	C2orf10	Island	Beta	-0.430783	0.005	0.04	Teschendorff, 2009	No	hypo
cg11051158	C2orf3	Island	Beta	0.438255	0.005	0.04	Teschendorff, 2009	No	hyper
cg17612991	C3		Beta	-0.462035	0.004	0.03	Teschendorff, 2009	No	hypo
cg01663469	C3orf15		Beta	-0.579818	0.0004	0.007	Teschendorff, 2009	No	hypo
cg23320649	C3orf18		Beta	-0.544727	0.0004	0.006	Teschendorff, 2009	No	hypo
cg02100848	C3orf32		Beta	0.774727	4E−05	0.001	Teschendorff, 2009	No	hyper
cg22286764	C3orf35		Beta	-0.693147	1E−05	0.0005	Teschendorff, 2009	No	hypo
cg04757243	C3orf36		Beta	0.779325	1E−05	0.0005	Teschendorff, 2009	No	hyper
cg00135056	C3orf37	Island	Beta	-0.597837	0.001	0.01	Teschendorff, 2009	No	hypo
cg18919097	C3orf57	Island	Beta	-0.462035	0.003	0.03	Teschendorff, 2009	No	hypo
cg17421623	C3orf9		Beta	-0.494296	0.001	0.01	Teschendorff, 2009	No	hypo
cg27563778	C4orf17		Beta	-0.597837	0.0006	0.008	Teschendorff, 2009	No	hypo
cg05869964	C5orf13		Beta	-0.544727	0.0009	0.01	Teschendorff, 2009	No	hypo
cg11062095	C5orf15	Island	Beta	0.542324	0.003	0.02	Teschendorff, 2009	No	hyper
cg14722162	C5orf20		Beta	0.662688	0.0002	0.004	Teschendorff, 2009	No	hyper
cg13349425	C5orf20		Beta	0.746688	6E−05	0.001	Teschendorff, 2009	No	hyper
cg10257049	C5orf4		Beta	-1.13943	3E−08	6E−06	Teschendorff, 2009	No	hypo
cg07048066	C5orf5	Island	Beta	0.451076	0.005	0.03	Teschendorff, 2009	No	hyper
cg00207226	C5orf63	N_Shore	MethDiff	-0.028	0.000784	0.00287	Li, 2017	No	hyper
cg10787197	C6orf105		Beta	-0.616186	0.0001	0.002	Teschendorff, 2009	No	hypo
cg26132665	C6orf165	Island	Beta	0.444686	0.006	0.04	Teschendorff, 2009	No	hyper
cg04600618	C6orf206	Island	Beta	-0.755023	2E−05	0.0005	Teschendorff, 2009	No	hypo
cg01344171	C6orf206	Island	Beta	-0.446287	0.002	0.02	Teschendorff, 2009	No	hypo
cg12818699	C6orf32		Beta	0.463734	0.003	0.02	Teschendorff, 2009	No	hyper
cg02564523	C7orf19	Island	Beta	0.476234	0.001	0.01	Teschendorff, 2009	No	hyper
cg04999691	C7orf29		Beta	-0.430783	0.006	0.04	Teschendorff, 2009	No	hypo
cg10896774	C7orf34		Beta	0.765468	3E−06	0.0002	Teschendorff, 2009	No	hyper
cg21197871	C8orf38	Island	Beta	-0.510826	0.002	0.02	Teschendorff, 2009	No	hypo
cg11179184	C8orf76	Island	Beta	-0.494296	0.002	0.02	Teschendorff, 2009	No	hypo
cg16761041	C9orf10OS	Island	Beta	0.500775	0.002	0.02	Teschendorff, 2009	No	hyper
cg05418129	C9orf26		Beta	-0.462035	0.007	0.04	Teschendorff, 2009	No	hypo
cg04057106	C9orf48		Beta	-0.415515	0.004	0.03	Teschendorff, 2009	No	hypo
cg13314167	C9orf84	Island	Beta	-0.494296	0.002	0.02	Teschendorff, 2009	No	hypo
cg24677780	CA11		Beta	-0.446287	0.004	0.03	Teschendorff, 2009	No	hypo
cg04826883	CA12	Island	Beta	0.494696	0.006	0.04	Teschendorff, 2009	No	hyper
cg12343082	CA5A		Beta	0.470004	0.003	0.03	Teschendorff, 2009	No	hyper
cg06874144	CAB39	Island	Beta	-0.415515	0.006	0.04	Teschendorff, 2009	No	hypo
cg12049550	CACHD1		MethDiff	-0.013	0.012	0.0252	Li, 2017	No	hyper
cg20033731	CACNA1C	Island	Beta	-0.510826	0.005	0.03	Teschendorff, 2009	No	hypo
cg01942127	CACNA1D	Island	Beta	-0.579818	0.0007	0.01	Teschendorff, 2009	No	hypo
cg00095526	CACNA1S		Beta	-0.597837	0.0003	0.005	Teschendorff, 2009	No	hypo
cg04008901	CACNA2D1	Island	Beta	-0.776529	0.0001	0.003	Teschendorff, 2009	No	hypo
cg20089715	CACNB1		Beta	-0.527633	0.003	0.03	Teschendorff, 2009	No	hypo
cg18272264	CACNB4	Island	Beta	-0.494296	0.001	0.02	Teschendorff, 2009	No	hypo
cg24459563	CACNG1	Island	Beta	-0.616186	0.0009	0.01	Teschendorff, 2009	No	hypo
cg06226384	CACNG5		Beta	0.41871	0.008	0.05	Teschendorff, 2009	No	hyper
cg12506373	CAD	Island	Beta	0.41871	0.005	0.04	Teschendorff, 2009	No	hyper
cg21933078	CADM1	N_Shore	MethDiff	0.019	0.00463	0.0122	Li, 2017	No	hypo
cg08450091	CADM2	Island	MethDiff	0.08	1.64e-07	7.78e-06	Li, 2017	No	hypo
cg26833169	CALCA	Island	Beta	0.587787	0.004	0.03	Teschendorff, 2009	No	hyper
cg18705776	CALML3		Beta	0.506818	0.001	0.02	Teschendorff, 2009	No	hyper
cg05338167	CALML4		Beta	-0.527633	0.001	0.01	Teschendorff, 2009	No	hypo
cg24392574	CALML5	Island	Beta	-0.462035	0.005	0.03	Teschendorff, 2009	No	hypo
cg23668631	CAMKK1		Beta	-0.867501	3E−06	0.0001	Teschendorff, 2009	No	hypo
cg01369981	CAMKK2	Island	Beta	-0.579818	0.001	0.01	Teschendorff, 2009	No	hypo
cg13859478	CANX	Island	Beta	0.438255	0.004	0.03	Teschendorff, 2009	No	hyper
cg09182986	CAP1	Island	Beta	0.476234	0.003	0.03	Teschendorff, 2009	No	hyper
cg24712395	CAPN12	Island	Beta	-0.544727	0.003	0.03	Teschendorff, 2009	No	hypo
cg01566170	CAPN2	Island	Beta	0.398776	0.008	0.05	Teschendorff, 2009	No	hyper
cg14972271	CAPN2	Island	Beta	0.476234	0.004	0.03	Teschendorff, 2009	No	hyper
cg19688503	CAPN6		Beta	0.444686	0.006	0.04	Teschendorff, 2009	No	hyper
cg26954174	CARD15		Beta	-0.820981	4E−06	0.0002	Teschendorff, 2009	No	hypo
cg02516189	CARD9		Beta	-1.02165	2E−07	2E−05	Teschendorff, 2009	No	hypo
cg07973390	CARF	Island	Beta	0.494696	0.005	0.04	Teschendorff, 2009	No	hyper
cg02409351	CART1	Island	Beta	-0.527633	0.002	0.02	Teschendorff, 2009	No	hypo
cg08365438	CASC10		MethDiff	0.036	0.000142	0.000676	Li, 2017	No	hypo
cg04121983	CASKIN2	Island	Beta	-0.673345	5E−05	0.001	Teschendorff, 2009	No	hypo
cg27037648	CASKIN2	Island	Beta	-0.430783	0.007	0.05	Teschendorff, 2009	No	hypo
cg13802966	CASP1		Beta	0.530628	0.0008	0.01	Teschendorff, 2009	No	hyper
cg16745604	CASP10		Beta	-0.776529	8E−06	0.0003	Teschendorff, 2009	No	hypo
cg17714799	CASP6		Beta	-0.867501	1E−06	8E−05	Teschendorff, 2009	No	hypo
cg05130485	CASP8		Beta	0.698135	0.0001	0.003	Teschendorff, 2009	No	hyper
cg21449655	CASP9	Island	Beta	0.500775	0.002	0.02	Teschendorff, 2009	No	hyper
cg05190718	CASQ2		Beta	0.71784	3E−05	0.0009	Teschendorff, 2009	No	hyper
cg10891879	CASZ1	Island	Beta	0.576613	0.0003	0.005	Teschendorff, 2009	No	hyper
cg08452348	CATSPER3		Beta	-0.462035	0.005	0.04	Teschendorff, 2009	No	hypo
cg23606023	CBFA2T3		Beta	-0.71335	2E−05	0.0007	Teschendorff, 2009	No	hypo
cg15869642	CBLN1		Beta	-0.494296	0.003	0.03	Teschendorff, 2009	No	hypo
cg21902544	CBLN2	Island	Beta	-0.415515	0.007	0.04	Teschendorff, 2009	No	hypo
cg14564494	CBR3		Beta	-0.462035	0.004	0.03	Teschendorff, 2009	No	hypo
cg22717127	CBWD2	Island	Beta	-0.478036	0.008	0.05	Teschendorff, 2009	No	hypo
cg22892904	CBX2	Island	Beta	-0.446287	0.006	0.04	Teschendorff, 2009	No	hypo
cg18473117	CCDC22	Island	Beta	-0.733969	0.001	0.02	Teschendorff, 2009	No	hypo
cg22211672	CCDC33		MethDiff	-0.021	2.64e-06	4.32e-05	Li, 2017	No	hyper
cg24287460	CCDC48	Island	Beta	0.444686	0.006	0.04	Teschendorff, 2009	No	hyper
cg22858861	CCDC5	Island	Beta	0.751416	5E−05	0.001	Teschendorff, 2009	No	hyper
cg26813908	CCDC55	Island	Beta	0.530628	0.001	0.01	Teschendorff, 2009	No	hyper
cg02962602	CCDC57	Island	Beta	0.398776	0.007	0.05	Teschendorff, 2009	No	hyper
cg13159566	CCDC59	Island	Beta	-0.446287	0.006	0.04	Teschendorff, 2009	No	hypo
cg12432709	CCDC68		Beta	-0.446287	0.003	0.02	Teschendorff, 2009	No	hypo
cg08317263	CCDC69	Island	Beta	0.512824	0.003	0.03	Teschendorff, 2009	No	hyper
cg20614736	CCDC74B		Beta	-0.673345	0.0004	0.006	Teschendorff, 2009	No	hypo
cg20870362	CCIN		Beta	-0.430783	0.007	0.04	Teschendorff, 2009	No	hypo
cg17118262	CCL1		Beta	-0.616186	0.0003	0.005	Teschendorff, 2009	No	hypo
cg08418332	CCL19		Beta	-0.527633	0.0004	0.006	Teschendorff, 2009	No	hypo
cg09425228	CCL20		Beta	0.482426	0.002	0.02	Teschendorff, 2009	No	hyper
cg05700681	CCL22		Beta	0.506818	0.006	0.04	Teschendorff, 2009	No	hyper
cg22518733	CCL3		Beta	-0.510826	0.002	0.02	Teschendorff, 2009	No	hypo
cg15005385	CCL3L1		Beta	0.65752	0.0001	0.003	Teschendorff, 2009	No	hyper
cg25659818	CCL4		Beta	0.837248	3E−06	0.0002	Teschendorff, 2009	No	hyper
cg10315334	CCL5		Beta	0.647103	7E−05	0.002	Teschendorff, 2009	No	hyper
cg01636591	CCL8		Beta	-0.994252	4E−08	6E−06	Teschendorff, 2009	No	hypo
cg13060997	CCNA1	Island	Beta	-0.446287	0.004	0.03	Teschendorff, 2009	No	hypo
cg26989531	CCND2	Island	Beta	0.703098	2E−05	0.0007	Teschendorff, 2009	No	hyper
cg05824215	CCR6		Beta	0.760806	1E−05	0.0004	Teschendorff, 2009	No	hyper
cg13504059	CCR7		Beta	0.71784	2E−05	0.0006	Teschendorff, 2009	No	hyper
cg26647600	CCR8		Beta	0.841567	5E−06	0.0002	Teschendorff, 2009	No	hyper
cg12832565	CD160		Beta	0.741937	1E−05	0.0004	Teschendorff, 2009	No	hyper
cg17751569	CD180		Beta	-0.446287	0.004	0.03	Teschendorff, 2009	No	hypo
cg14102807	CD19		Beta	0.774727	5E−05	0.001	Teschendorff, 2009	No	hyper
cg15952487	CD1B		Beta	0.609766	9E−05	0.002	Teschendorff, 2009	No	hyper
cg07548313	CD1C		Beta	0.593327	0.0005	0.007	Teschendorff, 2009	No	hyper
cg13765621	CD1D		Beta	-1.04982	3E−08	6E−06	Teschendorff, 2009	No	hypo
cg17399166	CD1D		Beta	0.587787	0.0009	0.01	Teschendorff, 2009	No	hyper
cg03574571	CD22		Beta	-1.02165	6E−08	8E−06	Teschendorff, 2009	No	hypo
cg15743985	CD22	Island	Beta	-0.84397	2E−06	9E−05	Teschendorff, 2009	No	hypo
cg13164537	CD226		Beta	0.405465	0.006	0.04	Teschendorff, 2009	No	hyper
cg20768743	CD226		Beta	0.470004	0.003	0.02	Teschendorff, 2009	No	hyper
cg11939496	CD244		Beta	-0.994252	4E−08	6E−06	Teschendorff, 2009	No	hypo
cg00350296	CD248		Beta	-0.415515	0.006	0.04	Teschendorff, 2009	No	hypo
cg15374234	CD300LF		Beta	-1.02165	4E−08	6E−06	Teschendorff, 2009	No	hypo
cg24862483	CD300LG	Island	Beta	-0.653926	8E−05	0.002	Teschendorff, 2009	No	hypo
cg15352315	CD302		Beta	-0.916291	4E−07	3E−05	Teschendorff, 2009	No	hypo
cg15923513	CD302	Island	Beta	-0.634878	0.0002	0.003	Teschendorff, 2009	No	hypo
cg10129493	CD33		Beta	-0.967584	3E−07	3E−05	Teschendorff, 2009	No	hypo
cg24841244	CD3D		Beta	0.978326	2E−07	2E−05	Teschendorff, 2009	No	hyper
cg24612198	CD3E		Beta	1.0438	6E−08	8E−06	Teschendorff, 2009	No	hyper
cg15880738	CD3G		Beta	0.95935	3E−07	2E−05	Teschendorff, 2009	No	hyper
cg09554443	CD3Z	Island	Beta	0.678034	2E−05	0.0007	Teschendorff, 2009	No	hyper
cg22908581	CD4		Beta	0.425268	0.006	0.04	Teschendorff, 2009	No	hyper
cg16470760	CD4		Beta	0.582216	0.0003	0.005	Teschendorff, 2009	No	hyper
cg21601405	CD40	Island	Beta	-0.544727	0.002	0.02	Teschendorff, 2009	No	hypo
cg24674703	CD5		Beta	0.722706	1E−05	0.0005	Teschendorff, 2009	No	hyper
cg16068833	CD52		Beta	0.625938	0.0001	0.002	Teschendorff, 2009	No	hyper
cg10516886	CD53		Beta	0.751416	1E−05	0.0005	Teschendorff, 2009	No	hyper
cg21039631	CD58	Island	Beta	-0.430783	0.004	0.03	Teschendorff, 2009	No	hypo
cg24453664	CD59		Beta	-0.994252	1E−07	1E−05	Teschendorff, 2009	No	hypo
cg02473123	CD7	Island	Beta	0.966984	2E−07	1E−05	Teschendorff, 2009	No	hyper
cg12971694	CD72		Beta	-0.967584	3E−07	2E−05	Teschendorff, 2009	No	hypo
cg04790874	CD79A		Beta	-0.891598	8E−07	5E−05	Teschendorff, 2009	No	hypo
cg07973967	CD79B	Island	Beta	-0.527633	0.002	0.02	Teschendorff, 2009	No	hypo
cg22854223	CD82	Island	Beta	-0.994252	1E−07	1E−05	Teschendorff, 2009	No	hypo
cg04387658	CD86	Island	Beta	-0.430783	0.006	0.04	Teschendorff, 2009	No	hypo
cg08519905	CD9	Island	Beta	-0.798508	6E−06	0.0002	Teschendorff, 2009	No	hypo
cg11119596	CD96		Beta	0.593327	0.002	0.02	Teschendorff, 2009	No	hyper
cg23112213	CDC23	Island	Beta	0.444686	0.004	0.03	Teschendorff, 2009	No	hyper
cg03620376	CDC42EP5		Beta	-0.446287	0.007	0.05	Teschendorff, 2009	No	hypo
cg13316191	CDCA7L	Island	Beta	-0.820981	2E−05	0.0006	Teschendorff, 2009	No	hypo
cg20259398	CDCA7L	Island	Beta	0.576613	0.002	0.02	Teschendorff, 2009	No	hyper
cg15779716	CDCP1	Island	Beta	-0.634878	7E−05	0.002	Teschendorff, 2009	No	hypo
cg20777437	CDCP2		Beta	-0.891598	8E−07	5E−05	Teschendorff, 2009	No	hypo
cg12163490	CDH11	Island	Beta	-0.478036	0.004	0.03	Teschendorff, 2009	No	hypo
cg13759328	CDH13	Island	Beta	-0.916291	0.0003	0.005	Teschendorff, 2009	No	hypo
cg19854301	CDH13	Island	Beta	-0.494296	0.002	0.02	Teschendorff, 2009	No	hypo
cg16777782	CDH13	Island	Beta	-0.462035	0.003	0.03	Teschendorff, 2009	No	hypo
cg09313439	CDH2	Island	Beta	-0.510826	0.003	0.03	Teschendorff, 2009	No	hypo
cg19034028	CDH3	Island	Beta	-0.462035	0.001	0.02	Teschendorff, 2009	No	hypo
cg22319147	CDH5		Beta	-0.994252	7E−08	9E−06	Teschendorff, 2009	No	hypo
cg09106999	CDK2		Beta	-0.71335	2E−05	0.0007	Teschendorff, 2009	No	hypo
cg03714916	CDKN1A		Beta	-0.71335	2E−05	0.0006	Teschendorff, 2009	No	hypo
cg05559445	CDKN1C	Island	Beta	-0.544727	0.0005	0.007	Teschendorff, 2009	No	hypo
cg04548378	CDKN1C	Island	Beta	0.565314	0.002	0.02	Teschendorff, 2009	No	hyper
cg10210238	CDKN2B	Island	Beta	-0.462035	0.005	0.03	Teschendorff, 2009	No	hypo
cg04675937	CDKN2B	Island	Beta	-0.446287	0.008	0.05	Teschendorff, 2009	No	hypo
cg19481686	CDKN2B	Island	Beta	-0.400478	0.008	0.05	Teschendorff, 2009	No	hypo
cg24073051	CDV3	Island	Beta	0.431782	0.005	0.04	Teschendorff, 2009	No	hyper
cg19776453	CEACAM1		Beta	-0.415515	0.007	0.04	Teschendorff, 2009	No	hypo
cg23181133	CEACAM3		Beta	-0.653926	5E−05	0.001	Teschendorff, 2009	No	hypo
cg07297178	CEACAM7		Beta	0.506818	0.003	0.03	Teschendorff, 2009	No	hyper
cg06475327	CEACAM8		Beta	-0.494296	0.004	0.03	Teschendorff, 2009	No	hypo
cg02039171	CEBPE	Island	Beta	-0.916291	6E−07	4E−05	Teschendorff, 2009	No	hypo
cg15691199	CEBPE		Beta	-0.733969	2E−05	0.0005	Teschendorff, 2009	No	hypo
cg03693099	CEL		Beta	-0.562119	0.0003	0.006	Teschendorff, 2009	No	hypo
cg22485810	CENTA2	Island	Beta	-0.733969	3E−05	0.0009	Teschendorff, 2009	No	hypo
cg09425611	CES1		Beta	0.536493	0.0008	0.01	Teschendorff, 2009	No	hyper
cg07039362	CES7		Beta	0.688135	0.0001	0.002	Teschendorff, 2009	No	hyper
cg07443748	CESK1		Beta	0.672944	0.0001	0.002	Teschendorff, 2009	No	hyper
cg09551916	CFHR2		Beta	0.536493	0.0006	0.008	Teschendorff, 2009	No	hyper
cg12243271	CFI		Beta	-0.798508	3E−05	0.0008	Teschendorff, 2009	No	hypo
cg18119407	CFLAR	Island	Beta	0.587787	0.0003	0.005	Teschendorff, 2009	No	hyper
cg18107072	CGI-38	Island	Beta	-0.616186	0.0003	0.005	Teschendorff, 2009	No	hypo
cg03011500	CGN	Island	Beta	0.457425	0.006	0.04	Teschendorff, 2009	No	hyper
cg07551659	CGNL1	Island	Beta	-0.430783	0.007	0.04	Teschendorff, 2009	No	hypo
cg22740783	CGREF1		Beta	-0.462035	0.005	0.03	Teschendorff, 2009	No	hypo
cg26024531	CHAF1B	Island	Beta	0.518794	0.002	0.02	Teschendorff, 2009	No	hyper
cg23392730	CHCHD1	Island	Beta	0.494696	0.003	0.03	Teschendorff, 2009	No	hyper
cg09425215	CHD2	Island	Beta	0.476234	0.005	0.04	Teschendorff, 2009	No	hyper
cg08080029	CHD5	Island	Beta	-0.494296	0.004	0.03	Teschendorff, 2009	No	hypo
cg07356771	CHDH	Island	Beta	-0.510826	0.002	0.02	Teschendorff, 2009	No	hypo
cg22585269	CHEK2	Island	Beta	0.641854	0.0002	0.004	Teschendorff, 2009	No	hyper
cg17003970	CHFR	Island	Beta	-0.385662	0.006	0.04	Teschendorff, 2009	No	hypo
cg02519218	CHFR	Island	Beta	0.48858	0.003	0.02	Teschendorff, 2009	No	hyper
cg17524886	CHFR	Island	Beta	0.620576	0.0009	0.01	Teschendorff, 2009	No	hyper
cg21232015	CHFR	Island	Beta	0.824175	1E−05	0.0004	Teschendorff, 2009	No	hyper
cg15379858	ChGn		Beta	-0.415515	0.005	0.04	Teschendorff, 2009	No	hypo
cg15659828	CHID1	Island	Beta	-0.634878	0.0002	0.004	Teschendorff, 2009	No	hypo
cg15775914	CHML		Beta	0.615186	0.0002	0.004	Teschendorff, 2009	No	hyper
cg17461214	CHML		Beta	0.828552	1E−05	0.0005	Teschendorff, 2009	No	hyper
cg16142218	CHMP7		Beta	0.609766	0.0006	0.008	Teschendorff, 2009	No	hyper
cg05921207	CHRDL1	Island	Beta	0.438255	0.006	0.04	Teschendorff, 2009	No	hyper
cg04748704	CHRM2		Beta	0.548121	0.001	0.02	Teschendorff, 2009	No	hyper
cg22670733	CHRNA3	Island	Beta	0.845868	5E−06	0.0002	Teschendorff, 2009	No	hyper
cg22563815	CHRNA5	Island	Beta	-0.400478	0.006	0.04	Teschendorff, 2009	No	hypo
cg10375110	CHRNA9		Beta	0.494696	0.002	0.02	Teschendorff, 2009	No	hyper
cg04809787	CHRNB1	Island	Beta	-0.494296	0.001	0.02	Teschendorff, 2009	No	hypo
cg01739167	CHRNE		Beta	0.524729	0.002	0.02	Teschendorff, 2009	No	hyper
cg04268405	CHST3	Island	Beta	-0.400478	0.006	0.04	Teschendorff, 2009	No	hypo
cg27589921	CIAPIN1		Beta	-0.478036	0.006	0.04	Teschendorff, 2009	No	hypo
cg21991396	CIAS1		Beta	-1.10866	8E−09	3E−06	Teschendorff, 2009	No	hypo
cg26112639	CIAS1		Beta	-0.916291	4E−07	3E−05	Teschendorff, 2009	No	hypo
cg20950011	CIDEA	Island	Beta	-0.415515	0.007	0.04	Teschendorff, 2009	No	hypo
cg13840968	CIDEB	Island	Beta	-0.430783	0.003	0.03	Teschendorff, 2009	No	hypo
cg05684195	CIDEC		Beta	0.542324	0.003	0.03	Teschendorff, 2009	No	hyper
cg03604278	CIDEC		Beta	0.593327	0.001	0.01	Teschendorff, 2009	No	hyper
cg21667943	CIP29	Island	Beta	0.494696	0.002	0.02	Teschendorff, 2009	No	hyper
cg13078388	CIRBP	Island	Beta	0.678034	0.0001	0.003	Teschendorff, 2009	No	hyper
cg25722142	CITED2	Island	Beta	0.542324	0.001	0.02	Teschendorff, 2009	No	hyper
cg05826823	CIZ1		Beta	-0.400478	0.006	0.04	Teschendorff, 2009	No	hypo
cg19154438	CKM		Beta	0.95935	5E−07	4E−05	Teschendorff, 2009	No	hyper
cg10978355	CKMT2	Island	Beta	-0.527633	0.001	0.02	Teschendorff, 2009	No	hypo
cg22181664	CLCA1		Beta	0.604316	0.0005	0.008	Teschendorff, 2009	No	hyper
cg24703623	CLCC1	Island	Beta	0.536493	0.005	0.03	Teschendorff, 2009	No	hyper
cg23226134	CLCN6	Island	Beta	0.482426	0.002	0.02	Teschendorff, 2009	No	hyper
cg02512860	CLDN15		Beta	-0.597837	0.0001	0.002	Teschendorff, 2009	No	hypo
cg07651914	CLDN15		Beta	-0.597837	0.0001	0.003	Teschendorff, 2009	No	hypo
cg27235662	CLDN16		Beta	0.604316	0.0001	0.003	Teschendorff, 2009	No	hyper
cg20308817	CLEC11A		Beta	-0.510826	0.002	0.02	Teschendorff, 2009	No	hypo
cg14473145	CLEC14A	Island	Beta	-0.544727	0.002	0.02	Teschendorff, 2009	No	hypo
cg24820250	CLEC2A		Beta	-0.510826	0.003	0.03	Teschendorff, 2009	No	hypo
cg13553498	CLEC2D		Beta	0.779325	1E−05	0.0005	Teschendorff, 2009	No	hyper
cg06117855	CLEC3B		Beta	-0.562119	0.0006	0.009	Teschendorff, 2009	No	hypo
cg21057494	CLEC3B		Beta	0.57098	0.0005	0.008	Teschendorff, 2009	No	hyper
cg14162076	CLEC4D	Island	Beta	0.982078	3E−05	0.0009	Teschendorff, 2009	No	hyper
cg16626670	CLEC4G		Beta	-0.494296	0.002	0.02	Teschendorff, 2009	No	hypo
cg21372914	CLEC4M		Beta	0.678034	6E−05	0.001	Teschendorff, 2009	No	hyper
cg18463686	CLEC5A		Beta	-1.07881	3E−08	5E−06	Teschendorff, 2009	No	hypo
cg20098659	CLEC9A	Island	Beta	-0.579818	0.0003	0.004	Teschendorff, 2009	No	hypo
cg17469479	CLEC9A	Island	Beta	-0.415515	0.006	0.04	Teschendorff, 2009	No	hypo
cg01578324	CLIC1		Beta	-0.941609	6E−07	4E−05	Teschendorff, 2009	No	hypo
cg02488385	CLIC6	Island	MethDiff	-0.019	2.58e-05	0.000175	Li, 2017	No	hyper
cg25107791	CLPS		Beta	0.451076	0.005	0.04	Teschendorff, 2009	No	hyper
cg26823505	CLPS		Beta	0.854415	1E−06	8E−05	Teschendorff, 2009	No	hyper
cg26985289	CLSTN1	Island	Beta	-0.562119	0.0005	0.008	Teschendorff, 2009	No	hypo
cg16218424	CMAS	Island	Beta	0.530628	0.001	0.01	Teschendorff, 2009	No	hyper
cg06933965	CMKLR1		Beta	-0.462035	0.003	0.03	Teschendorff, 2009	No	hypo
cg18694780	CMKOR1	Island	Beta	-0.430783	0.006	0.04	Teschendorff, 2009	No	hypo
cg01683883	CMTM2	Island	Beta	-0.527633	0.007	0.05	Teschendorff, 2009	No	hypo
cg16335762	CMTM3	Island	Beta	0.708036	7E−05	0.002	Teschendorff, 2009	No	hyper
cg08729012	CMTM6	Island	Beta	0.587787	0.0005	0.008	Teschendorff, 2009	No	hyper
cg22241124	CNGA3		Beta	0.553885	0.0005	0.007	Teschendorff, 2009	No	hyper
cg10624445	CNGB1		Beta	0.625938	0.0004	0.006	Teschendorff, 2009	No	hyper
cg26619317	CNN3	Island	Beta	-0.430783	0.006	0.04	Teschendorff, 2009	No	hypo
cg11158729	CNNM4	Island	Beta	-0.478036	0.006	0.04	Teschendorff, 2009	No	hypo
cg02057157	CNO	Island	Beta	0.482426	0.003	0.03	Teschendorff, 2009	No	hyper
cg19822214	CNOT3	Island	Beta	0.565314	0.002	0.02	Teschendorff, 2009	No	hyper
cg07028533	CNTNAP2	Island	Beta	-1.27297	5E−06	0.0002	Teschendorff, 2009	No	hypo
cg16254309	CNTNAP2	Island	Beta	-0.544727	0.002	0.02	Teschendorff, 2009	No	hypo
cg22995106	COG4	Island	Beta	0.593327	0.0003	0.005	Teschendorff, 2009	No	hyper
cg10065130	COG5	Island	Beta	0.385262	0.008	0.05	Teschendorff, 2009	No	hyper
cg20675440	COG8		Beta	-0.527633	0.0008	0.01	Teschendorff, 2009	No	hypo
cg11403598	COG8		Beta	0.431782	0.006	0.04	Teschendorff, 2009	No	hyper
cg23196831	COL14A1	Island	Beta	-0.544727	0.003	0.03	Teschendorff, 2009	No	hypo
cg13299148	COL16A1		Beta	-0.755023	3E−05	0.0009	Teschendorff, 2009	No	hypo
cg01234133	COL1A1	Island	Beta	-0.776529	0.0003	0.005	Teschendorff, 2009	No	hypo
cg01593886	COL1A1	Island	Beta	-0.634878	0.0002	0.004	Teschendorff, 2009	No	hypo
cg15262516	COL4A2		Beta	0.542324	0.001	0.01	Teschendorff, 2009	No	hyper
cg26024843	COL5A1	Island	Beta	-0.891598	0.0008	0.01	Teschendorff, 2009	No	hypo
cg19430430	COL5A3	Island	Beta	-0.544727	0.005	0.03	Teschendorff, 2009	No	hypo
cg19046959	COL8A2		Beta	-0.597837	0.0007	0.009	Teschendorff, 2009	No	hypo
cg12204727	COMMD4	Island	Beta	0.444686	0.005	0.04	Teschendorff, 2009	No	hyper
cg22932215	COPS7B	Island	Beta	0.678034	0.0001	0.003	Teschendorff, 2009	No	hyper
cg10784821	COQ6		Beta	-0.941609	0.0002	0.004	Teschendorff, 2009	No	hypo
cg18305837	COQ7	Island	Beta	0.476234	0.005	0.03	Teschendorff, 2009	No	hyper
cg08290628	CORO2B		Beta	-0.673345	3E−05	0.0008	Teschendorff, 2009	No	hypo
cg19168338	CORO7	Island	Beta	-0.776529	3E−05	0.0008	Teschendorff, 2009	No	hypo
cg10090585	COVA1	Island	Beta	0.542324	0.001	0.01	Teschendorff, 2009	No	hyper
cg09027725	COX4I2		Beta	0.482426	0.005	0.04	Teschendorff, 2009	No	hyper
cg14761227	CPA1		Beta	0.741937	3E−05	0.0009	Teschendorff, 2009	No	hyper
cg26361780	CPB1		Beta	-0.673345	0.001	0.01	Teschendorff, 2009	No	hypo
cg07156669	CPD	Island	Beta	0.746688	8E−06	0.0003	Teschendorff, 2009	No	hyper
cg02266731	CPM		Beta	-1.10866	2E−08	5E−06	Teschendorff, 2009	No	hypo
cg21716693	CPNE5	Island	Beta	-0.527633	0.002	0.02	Teschendorff, 2009	No	hypo
cg16293991	CPSF3L	Island	Beta	0.524729	0.002	0.02	Teschendorff, 2009	No	hyper
cg00514895	CPZ	Island	Beta	-0.653926	0.003	0.03	Teschendorff, 2009	No	hypo
cg14726637	CR1	Island	Beta	-0.776529	9E−06	0.0004	Teschendorff, 2009	No	hypo
cg05508558	CR2	Island	Beta	0.741937	8E−06	0.0003	Teschendorff, 2009	No	hyper
cg06810647	CRAMP1L	Island	Beta	-0.755023	8E−06	0.0003	Teschendorff, 2009	No	hypo
cg10822172	CREB5		Beta	-0.544727	0.0004	0.006	Teschendorff, 2009	No	hypo
cg09819033	CREBL2	Island	Beta	0.398776	0.007	0.04	Teschendorff, 2009	No	hyper
cg21388029	CREG2	Island	Beta	-0.462035	0.004	0.03	Teschendorff, 2009	No	hypo
cg16545105	CRHBP		Beta	-0.579818	0.0003	0.005	Teschendorff, 2009	No	hypo
cg05955224	CRI2	Island	Beta	0.524729	0.003	0.03	Teschendorff, 2009	No	hyper
cg00850538	CRIM1	Island	Beta	-0.693147	7E−05	0.002	Teschendorff, 2009	No	hypo
cg01410472	CRISPLD1	Island	Beta	-0.494296	0.002	0.02	Teschendorff, 2009	No	hypo
cg15170903	CROP	Island	Beta	0.482426	0.004	0.03	Teschendorff, 2009	No	hyper
cg08474603	CRP		Beta	-0.478036	0.005	0.04	Teschendorff, 2009	No	hypo
cg03065661	CRSP6	Island	Beta	0.463734	0.006	0.04	Teschendorff, 2009	No	hyper
cg22441770	CRTC2	N_Shore	MethDiff	0.025	0.000332	0.00137	Li, 2017	No	hypo
cg07285953	CRYBA1		Beta	-0.462035	0.005	0.03	Teschendorff, 2009	No	hypo
cg17055734	CRYGA	Island	Beta	-0.562119	0.0009	0.01	Teschendorff, 2009	No	hypo
cg22386774	CRYGA		Beta	0.476234	0.002	0.02	Teschendorff, 2009	No	hyper
cg00823148	CRYGB		Beta	0.688135	6E−05	0.001	Teschendorff, 2009	No	hyper
cg21035142	CRYGN	Island	Beta	0.518794	0.001	0.02	Teschendorff, 2009	No	hyper
cg02196805	CSF2		Beta	0.609766	0.0001	0.003	Teschendorff, 2009	No	hyper
cg21432842	CSF3		Beta	-0.527633	0.001	0.01	Teschendorff, 2009	No	hypo
cg07285167	CSF3R		Beta	-1.23787	4E−09	2E−06	Teschendorff, 2009	No	hypo
cg09088576	CSF3R	Island	Beta	-1.07881	6E−08	8E−06	Teschendorff, 2009	No	hypo
cg01136458	CSMD1		Beta	0.506818	0.002	0.02	Teschendorff, 2009	No	hyper
cg01441777	CSNK1E	Island	Beta	-1.17118	3E−08	6E−06	Teschendorff, 2009	No	hypo
cg02254461	CSRNP1	Shore	Beta	-0.44	3.6e-07		Fridley, 2014	No-Filtered	hypo
cg00331237	CSRP2	Island	Beta	-0.673345	6E−05	0.001	Teschendorff, 2009	No	hypo
cg09971811	CST7		Beta	-0.84397	4E−06	0.0002	Teschendorff, 2009	No	hypo
cg11804789	CST7		Beta	0.609766	0.0002	0.004	Teschendorff, 2009	No	hyper
cg21932814	CSTA		Beta	-1.02165	4E−08	6E−06	Teschendorff, 2009	No	hypo
cg26928972	CSTA		Beta	-0.798508	6E−06	0.0002	Teschendorff, 2009	No	hypo
cg10421192	CTAGE1	Island	Beta	-0.693147	0.002	0.02	Teschendorff, 2009	No	hypo
cg23889021	CTDSP1	Island	Beta	0.565314	0.001	0.01	Teschendorff, 2009	No	hyper
cg13555884	CTGLF1		Beta	-0.634878	0.0002	0.004	Teschendorff, 2009	No	hypo
cg14559409	CTNNA3	Island	MethDiff	0.051	7.13e-05	0.000376	Li, 2017	No	hypo
cg17995823	CTNND1		Beta	-0.733969	6E−05	0.002	Teschendorff, 2009	No	hypo
cg06200697	CTNND1		Beta	-0.579818	0.0002	0.004	Teschendorff, 2009	No	hypo
cg18787975	CTSB	Island	Beta	-0.597837	0.0003	0.005	Teschendorff, 2009	No	hypo
cg24777950	CTSG		Beta	-1.30933	1E−09	1E−06	Teschendorff, 2009	No	hypo
cg07448499	CTSH	Island	Beta	0.530628	0.002	0.02	Teschendorff, 2009	No	hyper
cg01623438	CTSZ		Beta	-1.10866	4E−08	6E−06	Teschendorff, 2009	No	hypo
cg18159180	CUL7/MRPL2	Shore	Beta	-0.48	2.2e-08		Fridley, 2014	No-Filtered	hypo
cg15195412	CX3CL1		Beta	-0.634878	0.0002	0.004	Teschendorff, 2009	No	hypo
cg20427865	CX3CL1		Beta	-0.616186	0.0009	0.01	Teschendorff, 2009	No	hypo
cg22917487	CX3CR1		Beta	0.593327	0.0007	0.01	Teschendorff, 2009	No	hyper
cg05641882	CXCL3	Island	Beta	-0.510826	0.002	0.02	Teschendorff, 2009	No	hypo
cg25432696	CXCL6	Island	Beta	-0.891598	1E−06	6E−05	Teschendorff, 2009	No	hypo
cg08843314	CXCR3		Beta	0.631272	0.001	0.01	Teschendorff, 2009	No	hyper
cg25226014	CXCR6		Beta	0.996949	8E−08	1E−05	Teschendorff, 2009	No	hyper
cg01997953	CXorf21		Beta	0.688135	0.0006	0.009	Teschendorff, 2009	No	hyper
cg22010317	CXorf36		Beta	0.476234	0.002	0.02	Teschendorff, 2009	No	hyper
cg18091964	CXorf9		Beta	0.500775	0.003	0.02	Teschendorff, 2009	No	hyper
cg17034109	CYB561D1	Island	Beta	-0.430783	0.005	0.04	Teschendorff, 2009	No	hypo
cg05439318	CYB5-M	Island	Beta	-0.562119	0.004	0.03	Teschendorff, 2009	No	hypo
cg15032239	CYFIP1	Island	Beta	-0.527633	0.0007	0.01	Teschendorff, 2009	No	hypo
cg21301440	CYGB	Island	Beta	-0.579818	0.0004	0.007	Teschendorff, 2009	No	hypo
cg04794268	CYHR1		Beta	-0.597837	0.0003	0.004	Teschendorff, 2009	No	hypo
cg06285340	CYP11A1		Beta	0.625938	0.0002	0.004	Teschendorff, 2009	No	hyper
cg04968473	CYP1A2		Beta	0.444686	0.008	0.05	Teschendorff, 2009	No	hyper
cg09207718	CYP1A2		Beta	0.647103	0.0007	0.01	Teschendorff, 2009	No	hyper
cg04884908	CYP26B1	Island	Beta	-0.462035	0.004	0.03	Teschendorff, 2009	No	hypo
cg18413900	CYP27B1		Beta	-0.733969	2E−05	0.0007	Teschendorff, 2009	No	hypo
cg10840135	CYP2D6		Beta	0.451076	0.005	0.04	Teschendorff, 2009	No	hyper
cg23326197	CYP3A4		Beta	0.398776	0.006	0.04	Teschendorff, 2009	No	hyper
cg16879596	CYP3A5		Beta	0.494696	0.004	0.03	Teschendorff, 2009	No	hyper
cg27067618	CYP4F3		Beta	-0.562119	0.0005	0.007	Teschendorff, 2009	No	hypo
cg04418492	CYP7B1	Island	Beta	-0.446287	0.006	0.04	Teschendorff, 2009	No	hypo
cg10238818	CYYR1	Island	Beta	-0.462035	0.004	0.03	Teschendorff, 2009	No	hypo
cg13060154	DAB2IP	Island	Beta	-0.634878	0.0001	0.003	Teschendorff, 2009	No	hypo
cg15686608	DAB2IP	Island	Beta	-0.634878	0.0004	0.007	Teschendorff, 2009	No	hypo
cg16854606	DAND5		Beta	0.698135	3E−05	0.0008	Teschendorff, 2009	No	hyper
cg19734228	DAPK1	Island	Beta	-0.478036	0.008	0.05	Teschendorff, 2009	No	hypo
cg03752885	DAPK3		Beta	-0.494296	0.003	0.02	Teschendorff, 2009	No	hypo
cg07435592	DCBLD2	Island	Beta	-0.597837	0.0002	0.004	Teschendorff, 2009	No	hypo
cg18572014	DCC	Island	Beta	-0.544727	0.003	0.02	Teschendorff, 2009	No	hypo
cg25372195	DCD		Beta	0.431782	0.006	0.04	Teschendorff, 2009	No	hyper
cg07786760	DCHS2	Island	Beta	-0.446287	0.003	0.03	Teschendorff, 2009	No	hypo
cg10058540	DCTN2	Island	Beta	0.494696	0.003	0.03	Teschendorff, 2009	No	hyper
cg06785429	DCUN1D1		Beta	0.57098	0.0002	0.003	Teschendorff, 2009	No	hyper
cg09371142	DCUN1D3	Island	Beta	0.457425	0.006	0.04	Teschendorff, 2009	No	hyper
cg21750545	DCUN1D4	Island	Beta	0.451076	0.003	0.03	Teschendorff, 2009	No	hyper
cg21087043	DCX		Beta	0.518794	0.003	0.02	Teschendorff, 2009	No	hyper
cg18055007	DDAH2	Island	Beta	-0.527633	0.001	0.01	Teschendorff, 2009	No	hypo
cg25607383	DDR1	S_Shore	MethDiff	0.081	3.64e-06	4.32e-05	Li, 2017	No	hypo
cg27161973	DDX27	Island	Beta	0.530628	0.001	0.02	Teschendorff, 2009	No	hyper
cg06042828	DDX28		Beta	-0.462035	0.004	0.03	Teschendorff, 2009	No	hypo
cg14450506	DDX56	Island	Beta	-0.544727	0.0005	0.007	Teschendorff, 2009	No	hypo
cg22253036	DDX6	Island	Beta	0.641854	0.0004	0.006	Teschendorff, 2009	No	hyper
cg03900542	DEDD2	Island	Beta	0.553885	0.002	0.02	Teschendorff, 2009	No	hyper
cg10758292	DEFA1		Beta	-0.776529	8E−06	0.0003	Teschendorff, 2009	No	hypo
cg24292612	DEFB1		Beta	-0.820981	1E−06	6E−05	Teschendorff, 2009	No	hypo
cg23213217	DEGS1	Island	Beta	0.431782	0.006	0.04	Teschendorff, 2009	No	hyper
cg21561142	DEK	Island	Beta	0.41871	0.007	0.04	Teschendorff, 2009	No	hyper
cg24641737	DENND2D		Beta	-0.544727	0.001	0.01	Teschendorff, 2009	No	hypo
cg00619207	DENND2D		Beta	0.65752	6E−05	0.001	Teschendorff, 2009	No	hyper
cg13652336	DEPDC2	Island	Beta	-0.798508	4E−06	0.0002	Teschendorff, 2009	No	hypo
cg04770504	DFNA5	Island	Beta	-0.430783	0.005	0.04	Teschendorff, 2009	No	hypo
cg13634319	DGKA		Beta	0.936093	3E−07	2E−05	Teschendorff, 2009	No	hyper
cg22876908	DGKA		Beta	#VALUE!	4E−05	0.001	Teschendorff, 2009	No	hyper
cg10763288	DHCR7	Island	Beta	-0.415515	0.006	0.04	Teschendorff, 2009	No	hypo
cg22381196	DHODH	Island	Beta	-0.916291	4E−07	3E−05	Teschendorff, 2009	No	hypo
cg06507244	DHX32		Beta	-0.446287	0.004	0.03	Teschendorff, 2009	No	hypo
cg22034555	DHX36	Island	Beta	0.438255	0.006	0.04	Teschendorff, 2009	No	hyper
cg02719245	DICER1	Island	Beta	0.71295	0.0003	0.005	Teschendorff, 2009	No	hyper
cg02317907	DIRAS3	Island	Beta	-0.527633	0.002	0.02	Teschendorff, 2009	No	hypo
cg04653021	DIRC2	Island	Beta	-0.510826	0.002	0.02	Teschendorff, 2009	No	hypo
cg17983307	DKFZp434B1231		Beta	0.536493	0.0009	0.01	Teschendorff, 2009	No	hyper
cg05666713	DKFZp434B1231		Beta	0.688135	0.0001	0.003	Teschendorff, 2009	No	hyper
cg17757055	DKFZP564O0823	Island	Beta	-0.494296	0.003	0.02	Teschendorff, 2009	No	hypo
cg15297650	DKFZP566N034	Island	Beta	-0.544727	0.0009	0.01	Teschendorff, 2009	No	hypo
cg08817120	DKFZP686A01247	Island	Beta	-0.430783	0.006	0.04	Teschendorff, 2009	No	hypo
cg14298726	DKFZP686A10121	Island	Beta	#VALUE!	0.0002	0.003	Teschendorff, 2009	No	hyper
cg05501682	DKFZp686I15217	Island	Beta	-0.562119	0.001	0.01	Teschendorff, 2009	No	hypo
cg01471384	DKK2	Island	Beta	-0.544727	0.002	0.02	Teschendorff, 2009	No	hypo
cg25372103	DLL1	Island	Beta	0.576613	0.001	0.01	Teschendorff, 2009	No	hyper
cg18801806	DLNB14	Island	Beta	0.476234	0.002	0.02	Teschendorff, 2009	No	hyper
cg16652259	DLX1	Island	Beta	-0.616186	0.0005	0.007	Teschendorff, 2009	No	hypo
cg10688991	DLX3	Island	Beta	-0.653926	0.0001	0.002	Teschendorff, 2009	No	hypo
cg25957124	DNAH3	Island	Beta	-0.891598	8E−07	5E−05	Teschendorff, 2009	No	hypo
cg23579062	DNAI1	Island	Beta	-0.755023	2E−05	0.0006	Teschendorff, 2009	No	hypo
cg08578641	DNAI1	Island	Beta	-0.562119	0.0009	0.01	Teschendorff, 2009	No	hypo
cg15712267	DNAJB1	Island	Beta	-0.400478	0.008	0.05	Teschendorff, 2009	No	hypo
cg00717862	DNAJB11	Island	Beta	0.625938	0.0003	0.005	Teschendorff, 2009	No	hyper
cg20668607	DNAJC11	Island	Beta	-0.400478	0.008	0.05	Teschendorff, 2009	No	hypo
cg13760253	DNAJC5B		Beta	-0.653926	6E−05	0.002	Teschendorff, 2009	No	hypo
cg26304237	DNAJC6	Island	Beta	-0.733969	5E−05	0.001	Teschendorff, 2009	No	hypo
cg09082287	DNAJC6	Island	Beta	-0.494296	0.002	0.02	Teschendorff, 2009	No	hypo
cg08207256	DNM2	Island	Beta	0.625938	0.001	0.01	Teschendorff, 2009	No	hyper
cg24949488	DNTT	Island	Beta	1.17865	8E−09	3E−06	Teschendorff, 2009	No	hyper
cg21233722	DOCK2	Island	Beta	0.506818	0.007	0.04	Teschendorff, 2009	No	hyper
cg14386061	DOK2		Beta	0.647103	0.0005	0.007	Teschendorff, 2009	No	hyper
cg02357714	DOK3		Beta	-0.755023	7E−06	0.0003	Teschendorff, 2009	No	hypo
cg10922280	DPEP2		Beta	0.598837	0.0002	0.004	Teschendorff, 2009	No	hyper
cg27400772	DPF1	Island	Beta	0.536493	0.001	0.01	Teschendorff, 2009	No	hyper
cg26220985	DPT		Beta	0.457425	0.006	0.04	Teschendorff, 2009	No	hyper
cg04180953	DSC1		Beta	0.792993	6E−06	0.0003	Teschendorff, 2009	No	hyper
cg00566759	DSC2	Island	Beta	-0.579818	0.0003	0.005	Teschendorff, 2009	No	hypo
cg11832722	DSC3	Island	Beta	-0.755023	3E−05	0.001	Teschendorff, 2009	No	hypo
cg15439862	DSC3	Island	Beta	-0.527633	0.001	0.01	Teschendorff, 2009	No	hypo
cg12400041	DST	Island	Beta	-0.510826	0.001	0.01	Teschendorff, 2009	No	hypo
cg19770955	DUS4L		Beta	-0.527633	0.002	0.02	Teschendorff, 2009	No	hypo
cg03513363	DUSP15	Island	Beta	-0.544727	0.0009	0.01	Teschendorff, 2009	No	hypo
cg10663017	DUSP23	Island	Beta	0.494696	0.003	0.03	Teschendorff, 2009	No	hyper
cg25524473	DUSP5	Island	Beta	0.512824	0.002	0.02	Teschendorff, 2009	No	hyper
cg22621695	DYRK2	Island	Beta	0.524729	0.007	0.05	Teschendorff, 2009	No	hyper
cg06270401	DYRK4		Beta	-1.10866	2E−07	2E−05	Teschendorff, 2009	No	hypo
cg09418321	DYRK4		Beta	-0.867501	2E−06	9E−05	Teschendorff, 2009	No	hypo
cg25824226	EBAG9	Island	Beta	0.476234	0.003	0.03	Teschendorff, 2009	No	hyper
cg09626634	EBI2		Beta	0.955511	2E−07	2E−05	Teschendorff, 2009	No	hyper
cg24428042	ECHDC3	Island	Beta	-0.462035	0.007	0.04	Teschendorff, 2009	No	hypo
cg10984852	ECHS1	Island	Beta	0.425268	0.007	0.04	Teschendorff, 2009	No	hyper
cg11024597	ECRG4		Beta	-1.17118	8E−09	3E−06	Teschendorff, 2009	No	hypo
cg01124420	EDAR		Beta	0.548121	0.0005	0.007	Teschendorff, 2009	No	hyper
cg19038540	EDG1	Island	Beta	0.593327	0.0004	0.007	Teschendorff, 2009	No	hyper
cg14563260	EDG2	Island	Beta	-0.462035	0.004	0.03	Teschendorff, 2009	No	hypo
cg20083676	EDG3	Island	Beta	-0.673345	4E−05	0.001	Teschendorff, 2009	No	hypo
cg10521852	EDG4	Island	Beta	-0.755023	2E−05	0.0006	Teschendorff, 2009	No	hypo
cg20376899	EDN1	Island	Beta	0.41871	0.008	0.05	Teschendorff, 2009	No	hyper
cg23316360	EDNRB	Island	Beta	-0.544727	0.003	0.03	Teschendorff, 2009	No	hypo
cg22836229	EFCAB1	Island	Beta	-0.494296	0.003	0.03	Teschendorff, 2009	No	hypo
cg09536738	EFHD1	Island	Beta	0.444686	0.005	0.04	Teschendorff, 2009	No	hyper
cg25741794	EFHD2	Island	Beta	0.457425	0.002	0.02	Teschendorff, 2009	No	hyper
cg05037688	EGFL7		Beta	-0.916291	2E−06	9E−05	Teschendorff, 2009	No	hypo
cg08251399	EHD3	Island	Beta	-0.430783	0.006	0.04	Teschendorff, 2009	No	hypo
cg10909324	EHMT2	Island	Beta	0.438255	0.007	0.04	Teschendorff, 2009	No	hyper
cg24196046	EIF2C3	Island	Beta	0.542324	0.002	0.02	Teschendorff, 2009	No	hyper
cg16019273	EIF2C4	Island	Beta	-0.446287	0.006	0.04	Teschendorff, 2009	No	hypo
cg00060882	EIF2S3	Island	Beta	0.41211	0.008	0.05	Teschendorff, 2009	No	hyper
cg07239938	ELA2	Island	Beta	-1.10866	7E−08	9E−06	Teschendorff, 2009	No	hypo
cg01963696	ELA2	Island	Beta	-0.544727	0.0005	0.007	Teschendorff, 2009	No	hypo
cg05221264	ELA2A		Beta	0.920283	0.003	0.03	Teschendorff, 2009	No	hyper
cg10779183	ELA3A		Beta	0.565314	0.001	0.01	Teschendorff, 2009	No	hyper
cg04544154	ELF4	Island	Beta	-0.446287	0.007	0.04	Teschendorff, 2009	No	hypo
cg26911787	ELK3	Island	Beta	-0.478036	0.005	0.04	Teschendorff, 2009	No	hypo
cg14261863	ELMO2	Island	Beta	0.582216	0.002	0.02	Teschendorff, 2009	No	hyper
cg02157306	ELMOD2	Island	Beta	0.457425	0.003	0.03	Teschendorff, 2009	No	hyper
cg05822532	ELN	Island	Beta	-0.71335	0.0001	0.002	Teschendorff, 2009	No	hypo
cg27360098	ELN	Island	Beta	-0.579818	0.0004	0.007	Teschendorff, 2009	No	hypo
cg23760945	ELOF1		Beta	0.815365	8E−06	0.0003	Teschendorff, 2009	No	hyper
cg03649060	ELOF1		Beta	0.828552	3E−05	0.0009	Teschendorff, 2009	No	hyper
cg18390025	ELOVL3	Island	Beta	-1.30933	1E−09	1E−06	Teschendorff, 2009	No	hypo
cg00431050	ELOVL3	Island	Beta	-0.597837	0.0003	0.005	Teschendorff, 2009	No	hypo
cg00024396	ELOVL5	Island	Beta	0.518794	0.005	0.04	Teschendorff, 2009	No	hyper
cg27019278	EMCN		Beta	-0.776529	3E−06	0.0001	Teschendorff, 2009	No	hypo
cg20516209	EMILIN1		Beta	-0.562119	0.001	0.01	Teschendorff, 2009	No	hypo
cg06043190	EML4	Island	Beta	0.482426	0.007	0.04	Teschendorff, 2009	No	hyper
cg15552238	EMR3		Beta	-0.510826	0.0006	0.008	Teschendorff, 2009	No	hypo
cg24910675	ENG	Island	Beta	-0.71335	0.0001	0.002	Teschendorff, 2009	No	hypo
cg26087862	ENSA	Island	Beta	0.598837	0.0009	0.01	Teschendorff, 2009	No	hyper
cg08245789	ENTHD1		Beta	-0.56	3.6e-10		Fridley, 2014	No-Filtered	hypo
cg04451770	ENTPD1		Beta	-1.13943	5E−08	8E−06	Teschendorff, 2009	No	hypo
cg13471990	ENTPD1		Beta	-0.941609	5E−07	4E−05	Teschendorff, 2009	No	hypo
cg22336401	ENTPD8	Island	Beta	-0.5	5.3e-09		Fridley, 2014	No-Filtered	hypo
cg18189938	EPB41	Island	Beta	0.494696	0.002	0.02	Teschendorff, 2009	No	hyper
cg20993403	EPB41L1		Beta	0.760806	2E−05	0.0007	Teschendorff, 2009	No	hyper
cg25488021	EPB41L2		Beta	-0.510826	0.0008	0.01	Teschendorff, 2009	No	hypo
cg22680812	EPB42		Beta	1.0116	5E−07	4E−05	Teschendorff, 2009	No	hyper
cg15146752	EPHA2	Island	Beta	-0.867501	8E−07	5E−05	Teschendorff, 2009	No	hypo
cg02194878	EPHA8	Island	Beta	-0.527633	0.003	0.02	Teschendorff, 2009	No	hypo
cg03459809	EPHX1		Beta	0.536493	0.002	0.02	Teschendorff, 2009	No	hyper
cg07057831	EPIM	Island	Beta	0.71295	2E−05	0.0005	Teschendorff, 2009	No	hyper
cg02593766	EPN3		Beta	-0.798508	4E−06	0.0002	Teschendorff, 2009	No	hypo
cg24477567	EPOR		Beta	-0.494296	0.003	0.03	Teschendorff, 2009	No	hypo
cg00491404	EPS8L3		Beta	0.741937	4E−05	0.001	Teschendorff, 2009	No	hyper
cg07115820	EPX		Beta	0.530628	0.0009	0.01	Teschendorff, 2009	No	hyper
cg02989940	ERAF		Beta	0.788457	1E−05	0.0004	Teschendorff, 2009	No	hyper
cg21069922	ERAL1	Island	Beta	0.431782	0.003	0.03	Teschendorff, 2009	No	hyper
cg19258882	ERBB3	Island	Beta	-0.562119	0.0006	0.008	Teschendorff, 2009	No	hypo
cg08554114	ERO1L	Island	Beta	-0.430783	0.004	0.03	Teschendorff, 2009	No	hypo
cg05837075	ERO1L	Island	Beta	0.463734	0.004	0.03	Teschendorff, 2009	No	hyper
cg04721883	ESX1	Island	Beta	-0.46	7.6e-08		Fridley, 2014	No-Filtered	hypo
cg09261015	ESX1	Island	Beta	-0.45	2.1e-07		Fridley, 2014	No-Filtered	hypo
cg05216141	ETV7	Island	Beta	-0.673345	0.0002	0.003	Teschendorff, 2009	No	hypo
cg15376097	EVA1		Beta	-0.415515	0.006	0.04	Teschendorff, 2009	No	hypo
cg23352695	EVI2A		Beta	0.470004	0.002	0.02	Teschendorff, 2009	No	hyper
cg10989326	EVI5		Beta	0.57098	0.001	0.01	Teschendorff, 2009	No	hyper
cg07985359	EVI5L	Island	Beta	0.463734	0.002	0.02	Teschendorff, 2009	No	hyper
cg18621299	EVL		Beta	0.542324	0.002	0.02	Teschendorff, 2009	No	hyper
cg17813891	EVL		Beta	1.17865	9E−09	3E−06	Teschendorff, 2009	No	hyper
cg24697031	EVPL		Beta	-0.579818	0.0002	0.004	Teschendorff, 2009	No	hypo
cg02868338	EXOSC4	Island	Beta	-0.430783	0.007	0.04	Teschendorff, 2009	No	hypo
cg21415698	EXPH5	Island	Beta	0.565314	0.0005	0.008	Teschendorff, 2009	No	hyper
cg04629204	EXTL1		Beta	0.506818	0.002	0.02	Teschendorff, 2009	No	hyper
cg04870470	EXTL2		Beta	-0.597837	0.0002	0.004	Teschendorff, 2009	No	hypo
cg25557858	EXTL3	Island	Beta	0.494696	0.005	0.03	Teschendorff, 2009	No	hyper
cg06975499	EZH1	Island	Beta	0.470004	0.004	0.03	Teschendorff, 2009	No	hyper
cg06625767	F12		Beta	-0.994252	1E−07	1E−05	Teschendorff, 2009	No	hypo
cg00415993	F2RL2		Beta	-0.916291	7E−07	5E−05	Teschendorff, 2009	No	hypo
cg08241785	F2RL2		Beta	-0.776529	2E−05	0.0007	Teschendorff, 2009	No	hypo
cg19006008	F2RL3		Beta	-0.597837	0.0003	0.005	Teschendorff, 2009	No	hypo
cg03460527	F3	Island	Beta	-0.616186	0.0004	0.006	Teschendorff, 2009	No	hypo
cg14407437	FABP3	Island	Beta	-0.544727	0.001	0.02	Teschendorff, 2009	No	hypo
cg13599007	FABP6		Beta	-0.527633	0.008	0.05	Teschendorff, 2009	No	hypo
cg06781209	FADS2	Island	Beta	-0.446287	0.004	0.03	Teschendorff, 2009	No	hypo
cg17022479	FAF1	Island	Beta	0.457425	0.007	0.05	Teschendorff, 2009	No	hyper
cg05038121	FAH	Island	Beta	0.518794	0.002	0.02	Teschendorff, 2009	No	hyper
cg02712878	FAIM	Island	Beta	-0.544727	0.0003	0.005	Teschendorff, 2009	No	hypo
cg02876062	FAM107B	Island	Beta	0.457425	0.005	0.04	Teschendorff, 2009	No	hyper
cg12376406	FAM12B		Beta	0.81093	3E−06	0.0001	Teschendorff, 2009	No	hyper
cg04536922	FAM13A1		Beta	-0.776529	2E−05	0.0007	Teschendorff, 2009	No	hypo
cg21553596	FAM3B	Island	Beta	-0.446287	0.007	0.04	Teschendorff, 2009	No	hypo
cg21770617	FAM3D		Beta	0.688135	0.0002	0.004	Teschendorff, 2009	No	hyper
cg22088594	FAM48A	Island	Beta	0.48858	0.004	0.03	Teschendorff, 2009	No	hyper
cg10981541	FAM57A	Island	Beta	-0.820981	7E−06	0.0003	Teschendorff, 2009	No	hypo
cg06433658	FAM63A		Beta	-0.446287	0.005	0.04	Teschendorff, 2009	No	hypo
cg02225847	FAM65A	Island	Beta	-0.916291	6E−07	4E−05	Teschendorff, 2009	No	hypo
cg04925864	FAM65A	Island	Beta	-0.776529	1E−05	0.0004	Teschendorff, 2009	No	hypo
cg13199589	FAM80A	Island	Beta	-0.415515	0.008	0.05	Teschendorff, 2009	No	hypo
cg21771250	FAM83F	Island	Beta	-0.478036	0.002	0.02	Teschendorff, 2009	No	hypo
cg15312298	FAM84B	Island	Beta	0.476234	0.004	0.03	Teschendorff, 2009	No	hyper
cg03030757	FANCE	Island	Beta	-0.494296	0.001	0.02	Teschendorff, 2009	No	hypo
cg26255848	FBL	Island	Beta	0.593327	0.001	0.01	Teschendorff, 2009	No	hyper
cg07846167	FBLIM1	Island	Beta	-0.446287	0.006	0.04	Teschendorff, 2009	No	hypo
cg14974772	FBLN5	Island	Beta	-0.562119	0.0006	0.008	Teschendorff, 2009	No	hypo
cg27223047	FBN2	Island	Beta	-0.71335	3E−05	0.0009	Teschendorff, 2009	No	hypo
cg19464252	FBS1		Beta	0.737164	2E−05	0.0006	Teschendorff, 2009	No	hyper
cg22799850	FBXL13	Island	Beta	-0.967584	1E−07	1E−05	Teschendorff, 2009	No	hypo
cg02699167	FBXL2	Island	Beta	-0.494296	0.006	0.04	Teschendorff, 2009	No	hypo
cg13288195	FBXL22		Beta	-0.510826	0.002	0.02	Teschendorff, 2009	No	hypo
cg01767116	FBXL22		Beta	0.457425	0.004	0.03	Teschendorff, 2009	No	hyper
cg18508125	FBXO16		Beta	0.518794	0.0008	0.01	Teschendorff, 2009	No	hyper
cg08820801	FBXO17	Island	Beta	-0.415515	0.006	0.04	Teschendorff, 2009	No	hypo
cg12789833	FBXO22	Island	Beta	0.444686	0.004	0.03	Teschendorff, 2009	No	hyper
cg20030671	FBXO28	Island	Beta	0.425268	0.005	0.04	Teschendorff, 2009	No	hyper
cg15746187	FBXO44		Beta	-0.798508	5E−06	0.0002	Teschendorff, 2009	No	hypo
cg14602164	FBXO8	Island	Beta	0.41211	0.008	0.05	Teschendorff, 2009	No	hyper
cg07125166	FBXW12		Beta	0.802002	8E−06	0.0003	Teschendorff, 2009	No	hyper
cg19464944	FCGR1A		Beta	-1.02165	2E−07	2E−05	Teschendorff, 2009	No	hypo
cg10904672	FCGR1A		Beta	0.398776	0.008	0.05	Teschendorff, 2009	No	hyper
cg27470554	FCGR2A		Beta	-0.579818	0.0006	0.008	Teschendorff, 2009	No	hypo
cg22202141	FCGR3A		Beta	0.71784	0.0003	0.005	Teschendorff, 2009	No	hyper
cg00974864	FCGR3B		Beta	-1.42712	5E−10	1E−06	Teschendorff, 2009	No	hypo
cg06244417	FCN1		Beta	-0.616186	0.0002	0.004	Teschendorff, 2009	No	hypo
cg26164184	FCN2		Beta	0.559616	0.001	0.01	Teschendorff, 2009	No	hyper
cg25259754	FCRL3		Beta	0.756122	8E−06	0.0003	Teschendorff, 2009	No	hyper
cg18661868	FES		Beta	-0.579818	0.0003	0.005	Teschendorff, 2009	No	hypo
cg03548857	FFAR2		Beta	-0.941609	2E−07	2E−05	Teschendorff, 2009	No	hypo
cg21624359	FFAR3		Beta	-0.462035	0.002	0.02	Teschendorff, 2009	No	hypo
cg15512851	FGD2		Beta	-1.02165	2E−07	2E−05	Teschendorff, 2009	No	hypo
cg00226923	FGD2		Beta	0.966984	1E−05	0.0004	Teschendorff, 2009	No	hyper
cg05681757	FGD4		Beta	-0.446287	0.006	0.04	Teschendorff, 2009	No	hypo
cg13492227	FGF11	Island	Beta	-0.527633	0.002	0.02	Teschendorff, 2009	No	hypo
cg16293656	FGF17		Beta	-0.462035	0.006	0.04	Teschendorff, 2009	No	hypo
cg15774153	FGF19	Island	Beta	-0.510826	0.005	0.03	Teschendorff, 2009	No	hypo
cg16155702	FGF21		Beta	0.530628	0.001	0.02	Teschendorff, 2009	No	hyper
cg17264470	FGF21		Beta	0.631272	0.0003	0.004	Teschendorff, 2009	No	hyper
cg23219570	FGF23		Beta	-0.634878	0.0002	0.004	Teschendorff, 2009	No	hypo
cg21902327	FGF6	Island	Beta	0.806476	2E−06	0.0001	Teschendorff, 2009	No	hyper
cg02854288	FHIT	Island	Beta	-0.673345	0.0001	0.003	Teschendorff, 2009	No	hypo
cg23978322	FHL5		Beta	-0.579818	0.0004	0.006	Teschendorff, 2009	No	hypo
cg10011232	FKBP8		Beta	0.482426	0.004	0.03	Teschendorff, 2009	No	hyper
cg11808544	FKBP9L	Island	Beta	0.476234	0.004	0.03	Teschendorff, 2009	No	hyper
cg19145398	FKHL18		Beta	0.609766	0.0003	0.004	Teschendorff, 2009	No	hyper
cg13755070	FLI1	Island	Beta	0.444686	0.004	0.03	Teschendorff, 2009	No	hyper
cg03602500	FLJ00060	Island	Beta	0.542324	0.0006	0.009	Teschendorff, 2009	No	hyper
cg27181079	FLJ10292	Island	Beta	0.631272	0.001	0.01	Teschendorff, 2009	No	hyper
cg18627308	FLJ10661	Island	Beta	-0.562119	0.0007	0.009	Teschendorff, 2009	No	hypo
cg06456031	FLJ11000		Beta	0.482426	0.007	0.04	Teschendorff, 2009	No	hyper
cg04301614	FLJ11017		Beta	-0.916291	0.0001	0.002	Teschendorff, 2009	No	hypo
cg19843036	FLJ11155	Island	Beta	-1.04982	7E−07	5E−05	Teschendorff, 2009	No	hypo
cg13850625	FLJ11155	Island	Beta	-0.820981	0.006	0.04	Teschendorff, 2009	No	hypo
cg18006568	FLJ12056	Island	Beta	-0.544727	0.001	0.01	Teschendorff, 2009	No	hypo
cg11951066	FLJ14768		Beta	-0.415515	0.004	0.03	Teschendorff, 2009	No	hypo
cg07360692	FLJ20032	Island	Beta	-0.693147	3E−05	0.0008	Teschendorff, 2009	No	hypo
cg03972838	FLJ20232	Island	Beta	-0.562119	0.0007	0.009	Teschendorff, 2009	No	hypo
cg07717632	FLJ20245	Island	Beta	-0.634878	0.0003	0.005	Teschendorff, 2009	No	hypo
cg13085976	FLJ20245		Beta	-0.562119	0.0007	0.009	Teschendorff, 2009	No	hypo
cg26538442	FLJ21736		Beta	0.662688	0.0003	0.005	Teschendorff, 2009	No	hyper
cg26154999	FLJ22746	Island	Beta	-1.20397	3E−08	6E−06	Teschendorff, 2009	No	hypo
cg24516901	FLJ22746	Island	Beta	-0.478036	0.003	0.03	Teschendorff, 2009	No	hypo
cg22960952	FLJ23657		Beta	0.451076	0.004	0.03	Teschendorff, 2009	No	hyper
cg10409560	FLJ23657		Beta	0.553885	0.0008	0.01	Teschendorff, 2009	No	hyper
cg06785822	FLJ25102		Beta	-0.597837	0.0003	0.005	Teschendorff, 2009	No	hypo
cg05215575	FLJ25410		Beta	0.398776	0.007	0.05	Teschendorff, 2009	No	hyper
cg22552966	FLJ31196		Beta	0.683097	0.001	0.01	Teschendorff, 2009	No	hyper
cg26660631	FLJ32011		Beta	0.8671	1E−06	8E−05	Teschendorff, 2009	No	hyper
cg20247048	FLJ32065	Island	Beta	0.524729	0.004	0.03	Teschendorff, 2009	No	hyper
cg27319898	FLJ32110	Island	Beta	-0.597837	0.0003	0.005	Teschendorff, 2009	No	hypo
cg04926244	FLJ32894	Island	Beta	-0.430783	0.004	0.03	Teschendorff, 2009	No	hypo
cg12491659	FLJ33641		Beta	-0.653926	6E−05	0.001	Teschendorff, 2009	No	hypo
cg26331247	FLJ33706		Beta	0.582216	0.0006	0.008	Teschendorff, 2009	No	hyper
cg09076077	FLJ33860	Island	Beta	-0.733969	4E−05	0.001	Teschendorff, 2009	No	hypo
cg04556854	FLJ35630	Island	Beta	0.476234	0.005	0.04	Teschendorff, 2009	No	hyper
cg18448480	FLJ35785		Beta	-0.494296	0.001	0.01	Teschendorff, 2009	No	hypo
cg21120249	FLJ36268		Beta	-0.820981	3E−06	0.0001	Teschendorff, 2009	No	hypo
cg24678320	FLJ38451		Beta	-0.693147	0.0001	0.003	Teschendorff, 2009	No	hypo
cg07409200	FLJ40919		Beta	-0.693147	9E−05	0.002	Teschendorff, 2009	No	hypo
cg05044994	FLJ42393		Beta	0.871293	1E−06	8E−05	Teschendorff, 2009	No	hyper
cg23843812	FLJ43582		Beta	-0.462035	0.006	0.04	Teschendorff, 2009	No	hypo
cg10107671	FLJ45684	Island	Beta	0.494696	0.005	0.04	Teschendorff, 2009	No	hyper
cg18354594	FLJ45717		Beta	-0.544727	0.001	0.01	Teschendorff, 2009	No	hypo
cg23591869	FLJ45803	Island	Beta	-0.527633	0.003	0.03	Teschendorff, 2009	No	hypo
cg23022999	FLJ45909		Beta	0.476234	0.007	0.04	Teschendorff, 2009	No	hyper
cg12431401	FLJ45909		Beta	0.559616	0.0009	0.01	Teschendorff, 2009	No	hyper
cg07440877	FLJ46358		Beta	0.463734	0.003	0.03	Teschendorff, 2009	No	hyper
cg12682367	FLJ46358		Beta	0.500775	0.001	0.02	Teschendorff, 2009	No	hyper
cg13929328	FLJ46831	Island	Beta	-0.616186	0.0002	0.004	Teschendorff, 2009	No	hypo
cg19884262	FLJ46831	Island	Beta	-0.462035	0.003	0.02	Teschendorff, 2009	No	hypo
cg22321558	FLJ90024	Island	Beta	-0.71335	5E−05	0.001	Teschendorff, 2009	No	hypo
cg03782453	FLJ90575	Island	Beta	-0.478036	0.003	0.02	Teschendorff, 2009	No	hypo
cg21111471	FLRT1		Beta	0.536493	0.005	0.03	Teschendorff, 2009	No	hyper
cg01899253	FLT1	Island	Beta	-0.430783	0.006	0.04	Teschendorff, 2009	No	hypo
cg13927251	FLT4	Island	Beta	0.512824	0.002	0.02	Teschendorff, 2009	No	hyper
cg22495120	FMR1NB	Island	Beta	-0.415515	0.005	0.04	Teschendorff, 2009	No	hypo
cg22511947	FN1	Island	Beta	0.57098	0.0008	0.01	Teschendorff, 2009	No	hyper
cg21697134	FN3K	Island	Beta	-0.597837	0.0002	0.004	Teschendorff, 2009	No	hypo
cg02976574	FNDC3B		Beta	-0.494296	0.003	0.02	Teschendorff, 2009	No	hypo
cg06392589	FNDC6		Beta	-0.653926	7E−05	0.002	Teschendorff, 2009	No	hypo
cg03301801	FNDC7		Beta	-0.562119	0.001	0.02	Teschendorff, 2009	No	hypo
cg03699566	FOLR1		Beta	0.582216	0.001	0.01	Teschendorff, 2009	No	hyper
cg18818531	FOSL1	Island	Beta	0.620576	0.0002	0.003	Teschendorff, 2009	No	hyper
cg11260422	FOXA1	Island	Beta	-0.867501	0.0008	0.01	Teschendorff, 2009	No	hypo
cg03026462	FOXA1	Island	Beta	-0.446287	0.006	0.04	Teschendorff, 2009	No	hypo
cg15868302	FOXD2	Island	Beta	-0.478036	0.004	0.03	Teschendorff, 2009	No	hypo
cg00661485	FOXI1	Island	Beta	-0.653926	0.0004	0.006	Teschendorff, 2009	No	hypo
cg24164563	FOXJ1	Island	Beta	-0.446287	0.006	0.04	Teschendorff, 2009	No	hypo
cg18470891	FOXM1	Island	Beta	-0.415515	0.006	0.04	Teschendorff, 2009	No	hypo
cg10213812	FOXN1		Beta	0.609766	0.0002	0.003	Teschendorff, 2009	No	hyper
cg16046465	FRMD5	Island	Beta	-0.510826	0.005	0.03	Teschendorff, 2009	No	hypo
cg02679745	FUT7		Beta	-1.30933	7E−10	1E−06	Teschendorff, 2009	No	hypo
cg09305224	FUT7		Beta	-0.994252	4E−08	7E−06	Teschendorff, 2009	No	hypo
cg05306176	FVT1	Island	Beta	0.518794	0.002	0.02	Teschendorff, 2009	No	hyper
cg17302852	FXR1	Island	Beta	0.41211	0.005	0.04	Teschendorff, 2009	No	hyper
cg27461196	FXYD1		Beta	-1.34707	7E−10	1E−06	Teschendorff, 2009	No	hypo
cg25894551	FXYD2		Beta	0.553885	0.001	0.01	Teschendorff, 2009	No	hyper
cg10997248	FXYD2		Beta	0.662688	8E−05	0.002	Teschendorff, 2009	No	hyper
cg17682828	FXYD7	Island	Beta	0.797507	3E−05	0.0009	Teschendorff, 2009	No	hyper
cg13703437	FYB		Beta	-0.84397	2E−06	0.0001	Teschendorff, 2009	No	hypo
cg23054883	FZD10	Island	Beta	-0.527633	0.002	0.02	Teschendorff, 2009	No	hypo
cg08731300	FZD8	Island	Beta	-0.597837	0.0005	0.008	Teschendorff, 2009	No	hypo
cg26361928	G3BP	Island	Beta	0.500775	0.001	0.01	Teschendorff, 2009	No	hyper
cg06808983	G6PC3	Island	Beta	0.48858	0.002	0.02	Teschendorff, 2009	No	hyper
cg22140675	G6PC3	Island	Beta	0.737164	0.0002	0.003	Teschendorff, 2009	No	hyper
cg25737491	GABARAP	Island	Beta	0.463734	0.005	0.04	Teschendorff, 2009	No	hyper
cg18003791	GABRA3		Beta	0.431782	0.005	0.04	Teschendorff, 2009	No	hyper
cg27592112	GABRG3		Beta	-0.400478	0.006	0.04	Teschendorff, 2009	No	hypo
cg00333528	GABRR1		Beta	-1.10866	2E−08	4E−06	Teschendorff, 2009	No	hypo
cg06192753	GADD45GIP1	Island	Beta	0.48858	0.004	0.03	Teschendorff, 2009	No	hyper
cg18047970	GADL1		Beta	-0.415515	0.007	0.05	Teschendorff, 2009	No	hypo
cg21238818	GAL3ST3	Island	Beta	-0.494296	0.002	0.02	Teschendorff, 2009	No	hypo
cg17518962	GAL3ST4		Beta	-0.527633	0.0008	0.01	Teschendorff, 2009	No	hypo
cg24058132	GALC	Island	Beta	0.615186	0.0001	0.002	Teschendorff, 2009	No	hyper
cg25475443	GALNAC4S-6ST		Beta	0.438255	0.008	0.05	Teschendorff, 2009	No	hyper
cg16606638	GALNT4	Island	Beta	-0.415515	0.007	0.04	Teschendorff, 2009	No	hypo
cg24576425	GALNT5		Beta	-0.634878	0.0001	0.003	Teschendorff, 2009	No	hypo
cg20469837	GALNT5		Beta	-0.510826	0.003	0.02	Teschendorff, 2009	No	hypo
cg25230532	GALT	Island	Beta	0.457425	0.006	0.04	Teschendorff, 2009	No	hyper
cg05989054	GAMT	Island	Beta	-0.84397	3E−06	0.0002	Teschendorff, 2009	No	hypo
cg20864636	GARNL3		Beta	-0.634878	0.0007	0.009	Teschendorff, 2009	No	hypo
cg27529628	GAS2L3	Island	Beta	-0.562119	0.0009	0.01	Teschendorff, 2009	No	hypo
cg14358743	GAS6	Island	Beta	-0.494296	0.002	0.02	Teschendorff, 2009	No	hypo
cg03634997	GAS8	Island	Beta	-0.462035	0.003	0.03	Teschendorff, 2009	No	hypo
cg25216696	GATA4	Island	Beta	-0.755023	6E−05	0.002	Teschendorff, 2009	No	hypo
cg02990612	GATA4	Island	Beta	0.41211	0.008	0.05	Teschendorff, 2009	No	hyper
cg14519000	GATA5	Island	Beta	0.518794	0.003	0.02	Teschendorff, 2009	No	hyper
cg01402255	GATAD2B		Beta	-1.07881	3E−08	5E−06	Teschendorff, 2009	No	hypo
cg22340747	GATM		Beta	-0.415515	0.007	0.04	Teschendorff, 2009	No	hypo
cg18089000	GBGT1		Beta	-0.544727	0.0007	0.009	Teschendorff, 2009	No	hypo
cg01169778	GBGT1	Island	Beta	-0.400478	0.008	0.05	Teschendorff, 2009	No	hypo
cg07970007	GBP1		Beta	0.620576	0.0001	0.003	Teschendorff, 2009	No	hyper
cg27285720	GBP4		Beta	0.845868	0.0002	0.003	Teschendorff, 2009	No	hyper
cg06214007	GBP6		Beta	0.41211	0.008	0.05	Teschendorff, 2009	No	hyper
cg04278905	GCN5L2	Island	Beta	-0.462035	0.005	0.04	Teschendorff, 2009	No	hypo
cg23877385	GCNT3		Beta	-0.52	2.2e-09		Fridley, 2014	No-Filtered	hypo
cg03297731	GDPD3		Beta	0.494696	0.002	0.02	Teschendorff, 2009	No	hyper
cg20430816	GENX-3414	Island	Beta	-0.510826	0.002	0.02	Teschendorff, 2009	No	hypo
cg00629585	GFI1B		Beta	0.536493	0.001	0.02	Teschendorff, 2009	No	hyper
cg02990033	GFRA4		Beta	-0.430783	0.005	0.04	Teschendorff, 2009	No	hypo
cg26129916	GGA3	Island	Beta	0.500775	0.001	0.02	Teschendorff, 2009	No	hyper
cg02774160	GGT1		Beta	-0.462035	0.008	0.05	Teschendorff, 2009	No	hypo
cg22628873	GGT6	Island	Beta	-0.798508	9E−06	0.0003	Teschendorff, 2009	No	hypo
cg04459030	GHRH		Beta	0.48858	0.002	0.02	Teschendorff, 2009	No	hyper
cg18538812	GIF		Beta	0.774727	2E−05	0.0006	Teschendorff, 2009	No	hyper
cg20663831	GIMAP2		Beta	0.518794	0.008	0.05	Teschendorff, 2009	No	hyper
cg00323915	GIMAP4		Beta	0.792993	9E−06	0.0003	Teschendorff, 2009	No	hyper
cg22442090	GIMAP5		Beta	0.943906	4E−07	3E−05	Teschendorff, 2009	No	hyper
cg24496666	GIPC2	Island	Beta	-0.544727	0.0009	0.01	Teschendorff, 2009	No	hypo
cg19586576	GJA7	Island	Beta	0.524729	0.002	0.02	Teschendorff, 2009	No	hyper
cg08612871	GJB5		Beta	0.553885	0.0008	0.01	Teschendorff, 2009	No	hyper
cg03473518	GJB6	Island	Beta	-0.462035	0.007	0.05	Teschendorff, 2009	No	hypo
cg17738194	GK2	Island	Beta	#VALUE!	4E−05	0.001	Teschendorff, 2009	No	hyper
cg06616245	GLI1		Beta	0.604316	0.0002	0.004	Teschendorff, 2009	No	hyper
cg14319409	GLRA1	Island	Beta	0.494696	0.002	0.02	Teschendorff, 2009	No	hyper
cg15361231	GLRX2		Beta	-0.673345	0.0001	0.003	Teschendorff, 2009	No	hypo
cg19138325	GLT1D1	Island	MethDiff	0.04	0.000226	0.000974	Li, 2017	No	hypo
cg14313310	GLT25D2	Island	Beta	-0.544727	0.0009	0.01	Teschendorff, 2009	No	hypo
cg05607401	GMFG		Beta	0.48858	0.001	0.02	Teschendorff, 2009	No	hyper
cg26482939	GNA15	Island	Beta	-0.693147	0.0001	0.002	Teschendorff, 2009	No	hypo
cg22639787	GNAS	Island	MethDiff	-0.015	0.00777	0.018	Li, 2017	No	hyper
cg19764436	GNAZ	Island	Beta	-0.462035	0.004	0.03	Teschendorff, 2009	No	hypo
cg05484458	GNB3		Beta	0.593327	0.0009	0.01	Teschendorff, 2009	No	hyper
cg17483510	GNB4	Island	Beta	-0.527633	0.003	0.02	Teschendorff, 2009	No	hypo
cg11227541	GNG5	Island	Beta	0.518794	0.0009	0.01	Teschendorff, 2009	No	hyper
cg01286319	GNG7		MethDiff	-0.014	3.28e-05	0.000207	Li, 2017	No	hyper
cg24456340	GNGT2	Island	Beta	0.727549	2E−05	0.0007	Teschendorff, 2009	No	hyper
cg17839611	GNGT2		Beta	1.12168	5E−08	8E−06	Teschendorff, 2009	No	hyper
cg25066857	GNLY		Beta	0.815365	4E−06	0.0002	Teschendorff, 2009	No	hyper
cg27588902	GNMT	Island	Beta	-0.579818	0.0002	0.003	Teschendorff, 2009	No	hypo
cg23696834	GNMT	Island	Beta	-0.562119	0.002	0.02	Teschendorff, 2009	No	hypo
cg24751129	GNMT	Island	Beta	-0.544727	0.002	0.02	Teschendorff, 2009	No	hypo
cg10056627	GNMT	Island	Beta	-0.478036	0.002	0.02	Teschendorff, 2009	No	hypo
cg24101359	GNMT	Island	Beta	-0.462035	0.005	0.04	Teschendorff, 2009	No	hypo
cg00145118	GNPDA1		Beta	-0.478036	0.003	0.02	Teschendorff, 2009	No	hypo
cg11340260	GP1BA		Beta	-0.430783	0.004	0.03	Teschendorff, 2009	No	hypo
cg13185177	GP5		Beta	-0.430783	0.004	0.03	Teschendorff, 2009	No	hypo
cg24987706	GPA33		Beta	-0.462035	0.008	0.05	Teschendorff, 2009	No	hypo
cg08360728	GPATC3	Island	Beta	0.587787	0.004	0.03	Teschendorff, 2009	No	hyper
cg16792800	GPC6	Island	Beta	-0.527633	0.001	0.01	Teschendorff, 2009	No	hypo
cg03245641	GPHA2		Beta	0.451076	0.004	0.03	Teschendorff, 2009	No	hyper
cg14023451	GPLD1		Beta	-0.527633	0.0005	0.008	Teschendorff, 2009	No	hypo
cg22821324	GPM6A	Island	Beta	-0.544727	0.002	0.02	Teschendorff, 2009	No	hypo
cg03311899	GPR109A	Island	Beta	-0.916291	3E−07	2E−05	Teschendorff, 2009	No	hypo
cg12014417	GPR109A	Island	Beta	-0.776529	2E−05	0.0006	Teschendorff, 2009	No	hypo
cg15447486	GPR109B		Beta	-0.462035	0.002	0.02	Teschendorff, 2009	No	hypo
cg19093820	GPR156		Beta	0.576613	0.0006	0.008	Teschendorff, 2009	No	hyper
cg18741908	GPR160	Island	Beta	-0.994252	3E−07	2E−05	Teschendorff, 2009	No	hypo
cg17805404	GPR162		Beta	-0.494296	0.002	0.02	Teschendorff, 2009	No	hypo
cg19286986	GPR162	Island	Beta	0.482426	0.006	0.04	Teschendorff, 2009	No	hyper
cg11630392	GPR171		Beta	0.774727	1E−05	0.0004	Teschendorff, 2009	No	hyper
cg19388557	GPR174		Beta	-0.562119	0.001	0.01	Teschendorff, 2009	No	hypo
cg03404502	GPR18		Beta	-0.430783	0.005	0.04	Teschendorff, 2009	No	hypo
cg04784315	GPR21		Beta	-0.994252	3E−07	2E−05	Teschendorff, 2009	No	hypo
cg04655481	GPR21		Beta	-0.755023	1E−05	0.0005	Teschendorff, 2009	No	hypo
cg21870884	GPR25	Island	Beta	-0.045	6.64e-10		Winham, 2014	Yes	hypo
cg24659201	GPR39	Island	Beta	-0.544727	0.0006	0.009	Teschendorff, 2009	No	hypo
cg20287234	GPR55	Island	Beta	-0.71335	5E−05	0.001	Teschendorff, 2009	No	hypo
cg13531460	GPR55		Beta	0.996949	4E−05	0.001	Teschendorff, 2009	No	hyper
cg23749046	GPR61		Beta	0.609766	0.0004	0.006	Teschendorff, 2009	No	hyper
cg10451565	GPR77		Beta	-0.616186	0.0002	0.004	Teschendorff, 2009	No	hypo
cg22534509	GPR81	Island	Beta	0.760806	1E−05	0.0005	Teschendorff, 2009	No	hyper
cg27634151	GPR83	Island	Beta	-0.755023	0.0003	0.005	Teschendorff, 2009	No	hypo
cg21969640	GPR84		Beta	-1.10866	3E−08	6E−06	Teschendorff, 2009	No	hypo
cg07136421	GPR89A	Island	Beta	0.518794	0.001	0.01	Teschendorff, 2009	No	hyper
cg15464148	GPR92		Beta	1.2613	2E−09	1E−06	Teschendorff, 2009	No	hyper
cg12125117	GPR97		Beta	-1.27297	3E−09	2E−06	Teschendorff, 2009	No	hypo
cg08368934	GPR97		Beta	-1.20397	7E−09	2E−06	Teschendorff, 2009	No	hypo
cg08849126	GPRC5A	Island	Beta	-0.544727	0.003	0.02	Teschendorff, 2009	No	hypo
cg07789083	GPRC5C	Island	Beta	-0.462035	0.003	0.03	Teschendorff, 2009	No	hypo
cg23773532	GPRC5D		Beta	0.576613	0.0005	0.007	Teschendorff, 2009	No	hyper
cg20764656	GPX2		Beta	-0.941609	3E−07	2E−05	Teschendorff, 2009	No	hypo
cg21504918	GPX3	Island	Beta	-0.597837	0.0005	0.008	Teschendorff, 2009	No	hypo
cg22566906	GRASP		Beta	-0.891598	1E−06	7E−05	Teschendorff, 2009	No	hypo
cg24183958	GRB10	Island	Beta	-0.84397	5E−06	0.0002	Teschendorff, 2009	No	hypo
cg26163537	GRB10	Island	Beta	-0.755023	2E−05	0.0006	Teschendorff, 2009	No	hypo
cg15774495	GRB10	Island	Beta	-0.579818	0.0007	0.009	Teschendorff, 2009	No	hypo
cg17740645	GRB7		Beta	-0.891598	7E−07	5E−05	Teschendorff, 2009	No	hypo
cg19994834	GRIA3	Island	Beta	0.438255	0.003	0.03	Teschendorff, 2009	No	hyper
cg09542111	GRIK1	Island	Beta	-0.510826	0.005	0.04	Teschendorff, 2009	No	hypo
cg23327334	GRK6	S_Shore	MethDiff	-0.019	1.07e-06	2.54e-05	Li, 2017	No	hyper
cg02332525	GRM7	Island	Beta	-0.597837	0.0002	0.004	Teschendorff, 2009	No	hypo
cg11999384	GRN	Island	Beta	0.470004	0.003	0.02	Teschendorff, 2009	No	hyper
cg08399444	GSG1		Beta	-1.02165	6E−08	8E−06	Teschendorff, 2009	No	hypo
cg26609631	GSH1	Island	Beta	-0.494296	0.005	0.04	Teschendorff, 2009	No	hypo
cg08743392	GSS	Island	Beta	-0.755023	6E−05	0.002	Teschendorff, 2009	No	hypo
cg17524624	GSTK1	Island	Beta	0.41211	0.008	0.05	Teschendorff, 2009	No	hyper
cg16670497	GSTM2	Island	Beta	-0.544727	0.0008	0.01	Teschendorff, 2009	No	hypo
cg25250998	GSTO2	Island	Beta	0.48858	0.002	0.02	Teschendorff, 2009	No	hyper
cg17563769	GTF2A2	Island	Beta	0.530628	0.006	0.04	Teschendorff, 2009	No	hyper
cg09095562	GTF3C5	Island	Beta	-0.527633	0.0008	0.01	Teschendorff, 2009	No	hypo
cg17100200	GUCA2B		Beta	0.463734	0.006	0.04	Teschendorff, 2009	No	hyper
cg16692277	GUCY1B2	Island	Beta	-0.916291	8E−07	5E−05	Teschendorff, 2009	No	hypo
cg06187947	GULP1	Island	Beta	-0.616186	0.0004	0.006	Teschendorff, 2009	No	hypo
cg17105014	GYPC		Beta	-0.916291	8E−07	5E−05	Teschendorff, 2009	No	hypo
cg03875678	GZMB		Beta	0.482426	0.002	0.02	Teschendorff, 2009	No	hyper
cg08766149	GZMB		Beta	0.943906	6E−07	4E−05	Teschendorff, 2009	No	hyper
cg18338021	GZMM	Island	Beta	0.815365	3E−06	0.0002	Teschendorff, 2009	No	hyper
cg07141002	H1F0	Island	Beta	-0.478036	0.001	0.01	Teschendorff, 2009	No	hypo
cg01550148	H2AFY	Island	Beta	-0.673345	7E−05	0.002	Teschendorff, 2009	No	hypo
cg15536230	H2BFS	Island	Beta	-0.820981	2E−06	9E−05	Teschendorff, 2009	No	hypo
cg25023829	H2BFS	Island	Beta	-0.544727	0.003	0.02	Teschendorff, 2009	No	hypo
cg18833140	HABP2		Beta	-0.430783	0.005	0.04	Teschendorff, 2009	No	hypo
cg15783800	HAK	Island	Beta	-0.446287	0.005	0.04	Teschendorff, 2009	No	hypo
cg19721889	HAND1	Island	Beta	-0.478036	0.005	0.04	Teschendorff, 2009	No	hypo
cg21509023	HBA2	Island	Beta	-0.494296	0.003	0.02	Teschendorff, 2009	No	hypo
cg01599709	HBEGF	Island	Beta	-0.579818	0.0005	0.007	Teschendorff, 2009	No	hypo
cg02246665	HCFC2	Island	Beta	0.431782	0.008	0.05	Teschendorff, 2009	No	hyper
cg04623837	HCG9	Island	Beta	-0.446287	0.005	0.04	Teschendorff, 2009	No	hypo
cg17063201	HCRTR2		Beta	-0.462035	0.003	0.03	Teschendorff, 2009	No	hypo
cg24468890	HDAC1	Island	Beta	0.530628	0.005	0.03	Teschendorff, 2009	No	hyper
cg15820955	HDAC7A		Beta	0.737164	5E−05	0.001	Teschendorff, 2009	No	hyper
cg08285151	HDAC9		Beta	0.438255	0.006	0.04	Teschendorff, 2009	No	hyper
cg04588079	HEBP1	Island	Beta	-0.510826	0.003	0.02	Teschendorff, 2009	No	hypo
cg19655070	HEXIM2	Island	Beta	0.476234	0.005	0.04	Teschendorff, 2009	No	hyper
cg06154570	HEYL	Island	Beta	-0.820981	2E−06	0.0001	Teschendorff, 2009	No	hypo
cg06589885	HFE2		Beta	0.48858	0.002	0.02	Teschendorff, 2009	No	hyper
cg08005849	HGF		Beta	-0.673345	0.0003	0.004	Teschendorff, 2009	No	hypo
cg00344372	HGFAC		Beta	-0.84397	4E−06	0.0002	Teschendorff, 2009	No	hypo
cg09721427	HHEX	Island	Beta	-0.527633	0.001	0.01	Teschendorff, 2009	No	hypo
cg14580567	HHIP	Island	Beta	-0.56	5.6e-11		Fridley, 2014	No-Filtered	hypo
cg07052387	HIF1A	Island	Beta	0.518794	0.0008	0.01	Teschendorff, 2009	No	hyper
cg07510080	HIF1AN	Island	Beta	0.65752	0.0002	0.004	Teschendorff, 2009	No	hyper
cg02164386	HIGD1B		Beta	-0.446287	0.006	0.04	Teschendorff, 2009	No	hypo
cg10627136	HINT1	Island	Beta	0.518794	0.002	0.02	Teschendorff, 2009	No	hyper
cg03247626	HINT3	Island	Beta	0.518794	0.001	0.01	Teschendorff, 2009	No	hyper
cg02523617	HIP2	Island	Beta	0.470004	0.008	0.05	Teschendorff, 2009	No	hyper
cg24890286	HIPK2		Beta	-0.494296	0.006	0.04	Teschendorff, 2009	No	hypo
cg05501357	HIPK3		Beta	-1.17118	3E−08	6E−06	Teschendorff, 2009	No	hypo
cg25600606	HIPK3		Beta	-1.13943	4E−09	2E−06	Teschendorff, 2009	No	hypo
cg03533811	HISPPD2A	Island	Beta	-0.820981	7E−06	0.0003	Teschendorff, 2009	No	hypo
cg03821311	HIST1H1B		Beta	-0.673345	9E−05	0.002	Teschendorff, 2009	No	hypo
cg10704923	HIST1H1T	Island	Beta	-0.673345	0.002	0.02	Teschendorff, 2009	No	hypo
cg22349489	HIST1H2AH	Island	Beta	0.506818	0.002	0.02	Teschendorff, 2009	No	hyper
cg02367951	HIST1H2AK	Island	Beta	0.425268	0.008	0.05	Teschendorff, 2009	No	hyper
cg17384145	HIST1H2AM	Island	Beta	0.451076	0.005	0.04	Teschendorff, 2009	No	hyper
cg26741595	HIST1H2BD	Island	Beta	0.548121	0.001	0.02	Teschendorff, 2009	No	hyper
cg02192855	HIST1H2BI	Island	Beta	0.530628	0.001	0.02	Teschendorff, 2009	No	hyper
cg24784109	HIST1H3D	Island	Beta	0.565314	0.0009	0.01	Teschendorff, 2009	No	hyper
cg12181621	HIST1H3I	Island	Beta	0.683097	0.0002	0.004	Teschendorff, 2009	No	hyper
cg24453353	HIST1H4C	Island	Beta	0.482426	0.006	0.04	Teschendorff, 2009	No	hyper
cg19801560	HIST1H4G	Island	Beta	-0.820981	0.001	0.01	Teschendorff, 2009	No	hypo
cg23540745	HIST1H4G	Island	Beta	-0.544727	0.008	0.05	Teschendorff, 2009	No	hypo
cg08908355	HIST2H2AC	Island	Beta	0.494696	0.003	0.03	Teschendorff, 2009	No	hyper
cg25283823	HIST2H2BE	Island	Beta	0.667829	0.003	0.02	Teschendorff, 2009	No	hyper
cg24070847	HIST2H2BE	Island	Beta	#VALUE!	2E−05	0.0007	Teschendorff, 2009	No	hyper
cg22858308	HIVEP2		Beta	0.463734	0.004	0.03	Teschendorff, 2009	No	hyper
cg18638581	HK2		Beta	-1.42712	1E−09	1E−06	Teschendorff, 2009	No	hypo
cg20879959	HLA-A	Island	Beta	-0.616186	0.0002	0.004	Teschendorff, 2009	No	hypo
cg25764570	HLA-DRA		Beta	-0.510826	0.0006	0.009	Teschendorff, 2009	No	hypo
cg07267296	HMBOX1	Island	Beta	-0.616186	0.0003	0.005	Teschendorff, 2009	No	hypo
cg00459975	HMBOX1	Island	Beta	-0.527633	0.0008	0.01	Teschendorff, 2009	No	hypo
cg03251079	HMGA2	Island	Beta	-0.867501	0.0003	0.005	Teschendorff, 2009	No	hypo
cg11458974	HMOX1		Beta	-0.446287	0.005	0.03	Teschendorff, 2009	No	hypo
cg14951292	HMOX2	Island	Beta	0.641854	8E−05	0.002	Teschendorff, 2009	No	hyper
cg12241297	HNRPA0	Island	Beta	0.565314	0.0005	0.008	Teschendorff, 2009	No	hyper
cg11965370	HNT	Island	Beta	-0.693147	3E−05	0.0008	Teschendorff, 2009	No	hypo
cg01493517	HOM-TES-103	Island	Beta	0.48858	0.003	0.03	Teschendorff, 2009	No	hyper
cg27009703	HOXA9	Island	Beta	-0.494296	0.003	0.02	Teschendorff, 2009	No	hypo
cg07778029	HOXA9	Island	Beta	-0.400478	0.007	0.05	Teschendorff, 2009	No	hypo
cg15786837	HOXB13	Island	Beta	-0.462035	0.004	0.03	Teschendorff, 2009	No	hypo
cg25882366	HOXB2	Island	Beta	-0.478036	0.003	0.03	Teschendorff, 2009	No	hypo
cg12910797	HOXB3	Island	Beta	-0.634878	0.0003	0.005	Teschendorff, 2009	No	hypo
cg01405107	HOXB5	Island	Beta	-0.597837	0.0002	0.004	Teschendorff, 2009	No	hypo
cg16983211	HOXC5	Island	Beta	0.542324	0.0007	0.009	Teschendorff, 2009	No	hyper
cg06172871	HP		Beta	-1.07881	5E−08	7E−06	Teschendorff, 2009	No	hypo
cg00245878	H-plk		Beta	-0.510826	0.003	0.03	Teschendorff, 2009	No	hypo
cg24715735	HPN	Island	Beta	-0.798508	1E−05	0.0004	Teschendorff, 2009	No	hypo
cg06151964	HPN	Island	Beta	-0.693147	4E−05	0.001	Teschendorff, 2009	No	hypo
cg09584711	HPR		Beta	-0.494296	0.001	0.02	Teschendorff, 2009	No	hypo
cg07924575	HPS4		Beta	-0.916291	7E−07	5E−05	Teschendorff, 2009	No	hypo
cg03388193	HPSE2	Island	Beta	0.438255	0.008	0.05	Teschendorff, 2009	No	hyper
cg08141873	HRAS	Island	Beta	0.476234	0.003	0.02	Teschendorff, 2009	No	hyper
cg05897048	HRASLS3	Island	Beta	0.457425	0.005	0.04	Teschendorff, 2009	No	hyper
cg00754253	HRASLS5		Beta	-0.562119	0.0009	0.01	Teschendorff, 2009	No	hypo
cg06521852	HRIHFB2122	Island	Beta	-0.733969	2E−05	0.0005	Teschendorff, 2009	No	hypo
cg04856043	HS1BP3	Island	Beta	-0.597837	0.0002	0.004	Teschendorff, 2009	No	hypo
cg08815403	HSD17B13		Beta	0.746688	2E−05	0.0007	Teschendorff, 2009	No	hyper
cg06621126	HSF4	Island	Beta	-0.527633	0.002	0.02	Teschendorff, 2009	No	hypo
cg00651216	HSP90AB1	Island	Beta	-0.616186	0.0004	0.006	Teschendorff, 2009	No	hypo
cg13210534	HSPB2		Beta	0.476234	0.002	0.02	Teschendorff, 2009	No	hyper
cg15125472	HSPB6	Island	Beta	-0.994252	3E−07	2E−05	Teschendorff, 2009	No	hypo
cg24673765	HSPB6	Island	Beta	-0.820981	5E−06	0.0002	Teschendorff, 2009	No	hypo
cg17749456	HSPBP1		Beta	-1.02165	6E−08	8E−06	Teschendorff, 2009	No	hypo
cg06645778	HSPC159	Island	Beta	-0.616186	0.0002	0.003	Teschendorff, 2009	No	hypo
cg12582959	HSU79303	Island	Beta	-0.616186	0.0002	0.004	Teschendorff, 2009	No	hypo
cg19949137	HTATSF1	Island	Beta	0.500775	0.008	0.05	Teschendorff, 2009	No	hyper
cg24134767	HTR3A		Beta	0.620576	0.0002	0.004	Teschendorff, 2009	No	hyper
cg02154074	HTRA2	Island	Beta	0.41871	0.005	0.04	Teschendorff, 2009	No	hyper
cg12535715	HTRA4	Island	Beta	-0.994252	9E−07	6E−05	Teschendorff, 2009	No	hypo
cg00840516	HYAL2		Beta	-0.579818	0.0002	0.004	Teschendorff, 2009	No	hypo
cg23042138	HYPB		Beta	0.463734	0.004	0.03	Teschendorff, 2009	No	hyper
cg13530946	IARS2		Beta	-0.776529	0.0001	0.003	Teschendorff, 2009	No	hypo
cg10798171	ICA1	Island	Beta	-0.494296	0.002	0.02	Teschendorff, 2009	No	hypo
cg10275770	ICAM2		Beta	-1.07881	9E−08	1E−05	Teschendorff, 2009	No	hypo
cg21494776	ICAM4	Island	Beta	-0.597837	0.0004	0.007	Teschendorff, 2009	No	hypo
cg11373429	ICAM5	Island	Beta	0.506818	0.003	0.03	Teschendorff, 2009	No	hyper
cg15344028	ICOS		Beta	0.457425	0.003	0.02	Teschendorff, 2009	No	hyper
cg00468146	ID4	Island	Beta	-0.462035	0.005	0.04	Teschendorff, 2009	No	hypo
cg17925542	IDH2	Island	Beta	-0.478036	0.004	0.03	Teschendorff, 2009	No	hypo
cg17753124	IER2		Beta	-0.673345	6E−05	0.001	Teschendorff, 2009	No	hypo
cg14885742	IFITM3	Island	Beta	-0.562119	0.0005	0.007	Teschendorff, 2009	No	hypo
cg11959435	IFNA1		Beta	0.559616	0.0005	0.008	Teschendorff, 2009	No	hyper
cg01074640	IFNA17		Beta	0.625938	0.0004	0.006	Teschendorff, 2009	No	hyper
cg19982860	IFNA21		Beta	0.431782	0.008	0.05	Teschendorff, 2009	No	hyper
cg26227465	IFNG		Beta	0.672944	8E−05	0.002	Teschendorff, 2009	No	hyper
cg23508786	IFNGR2	Island	Beta	0.425268	0.005	0.04	Teschendorff, 2009	No	hyper
cg01305421	IGF1		Beta	-0.562119	0.0006	0.009	Teschendorff, 2009	No	hypo
cg14568338	IGF1R	Island	Beta	0.451076	0.007	0.05	Teschendorff, 2009	No	hyper
cg04796162	IGFBP3	Island	Beta	-0.527633	0.005	0.04	Teschendorff, 2009	No	hypo
cg06713098	IGFBP3	Island	Beta	-0.446287	0.004	0.03	Teschendorff, 2009	No	hypo
cg19008649	IGFBP5	Island	Beta	-0.71335	7E−05	0.002	Teschendorff, 2009	No	hypo
cg03876618	IGFBP7	Island	Beta	-1.02165	0.002	0.02	Teschendorff, 2009	No	hypo
cg10494770	IGLL1		Beta	-0.71335	2E−05	0.0007	Teschendorff, 2009	No	hypo
cg02415431	IGLL1		Beta	-0.579818	0.0004	0.006	Teschendorff, 2009	No	hypo
cg22464423	IGSF4C	Island	Beta	0.41211	0.007	0.04	Teschendorff, 2009	No	hyper
cg19111262	IGSF9		Beta	-0.544727	0.0009	0.01	Teschendorff, 2009	No	hypo
cg20530056	IKBKE		Beta	0.751416	3E−05	0.0008	Teschendorff, 2009	No	hyper
cg17525003	IKIP	Island	Beta	0.451076	0.005	0.04	Teschendorff, 2009	No	hyper
cg01697865	IL10RA	Island	Beta	0.875469	4E−06	0.0002	Teschendorff, 2009	No	hyper
cg01356829	IL12RB2	Island	Beta	-0.510826	0.0006	0.008	Teschendorff, 2009	No	hypo
cg14366598	IL17E		Beta	0.647103	0.0001	0.003	Teschendorff, 2009	No	hyper
cg07258507	IL17E		Beta	0.828552	5E−06	0.0002	Teschendorff, 2009	No	hyper
cg07705835	IL17RC		Beta	-0.733969	4E−05	0.001	Teschendorff, 2009	No	hypo
cg15836722	IL1B		Beta	-0.527633	0.001	0.01	Teschendorff, 2009	No	hypo
cg08861115	IL1F9		Beta	0.854415	2E−06	0.0001	Teschendorff, 2009	No	hyper
cg20340242	IL1R2	Island	Beta	-1.13943	9E−08	1E−05	Teschendorff, 2009	No	hypo
cg10938446	IL1RN		Beta	-0.462035	0.002	0.02	Teschendorff, 2009	No	hypo
cg17850932	IL2		Beta	0.548121	0.0004	0.006	Teschendorff, 2009	No	hyper
cg23282674	IL20		Beta	-0.634878	0.0003	0.005	Teschendorff, 2009	No	hypo
cg01103730	IL20		Beta	-0.446287	0.006	0.04	Teschendorff, 2009	No	hypo
cg02656594	IL21R		Beta	-0.891598	9E−07	5E−05	Teschendorff, 2009	No	hypo
cg00294382	IL23A		Beta	0.683097	0.0004	0.006	Teschendorff, 2009	No	hyper
cg23909633	IL24		Beta	0.536493	0.0009	0.01	Teschendorff, 2009	No	hyper
cg25697314	IL26		Beta	0.57098	0.0005	0.007	Teschendorff, 2009	No	hyper
cg17122311	IL27		Beta	-0.84397	1E−06	7E−05	Teschendorff, 2009	No	hypo
cg11270633	IL28B		Beta	0.470004	0.005	0.03	Teschendorff, 2009	No	hyper
cg07509155	IL28RA	Island	Beta	-0.71335	5E−05	0.001	Teschendorff, 2009	No	hypo
cg27412902	IL29		Beta	0.553885	0.002	0.02	Teschendorff, 2009	No	hyper
cg26757673	IL2RB		Beta	0.928219	3E−07	2E−05	Teschendorff, 2009	No	hyper
cg01361446	IL2RG		Beta	0.398776	0.006	0.04	Teschendorff, 2009	No	hyper
cg23813257	IL32		Beta	0.576613	0.0003	0.005	Teschendorff, 2009	No	hyper
cg18350391	IL32		Beta	0.779325	5E−06	0.0002	Teschendorff, 2009	No	hyper
cg26787239	IL4		Beta	-0.48	2.9e-08		Fridley, 2014	No-Filtered	hypo
cg10159529	IL5RA		Beta	0.451076	0.005	0.03	Teschendorff, 2009	No	hyper
cg15703690	IL6		Beta	-0.544727	0.001	0.02	Teschendorff, 2009	No	hypo
cg13519373	IL8RA		Beta	0.604316	0.0009	0.01	Teschendorff, 2009	No	hyper
cg13739417	IL8RB		Beta	-0.84397	0.0002	0.004	Teschendorff, 2009	No	hypo
cg14150666	IL8RB		Beta	-0.653926	3E−05	0.0009	Teschendorff, 2009	No	hypo
cg24585690	IL9		Beta	0.506818	0.002	0.02	Teschendorff, 2009	No	hyper
cg22757447	IMPACT	Island	Beta	-0.510826	0.003	0.02	Teschendorff, 2009	No	hypo
cg10316635	INADL	Island	Beta	-0.478036	0.002	0.02	Teschendorff, 2009	No	hypo
cg03399971	INHBC		Beta	-0.400478	0.006	0.04	Teschendorff, 2009	No	hypo
cg22630748	INHBE		Beta	-0.653926	6E−05	0.002	Teschendorff, 2009	No	hypo
cg04749372	INMT		Beta	0.463734	0.007	0.04	Teschendorff, 2009	No	hyper
cg02309273	INPP5B		Beta	-0.430783	0.008	0.05	Teschendorff, 2009	No	hypo
cg25697050	INPP5D		Beta	-0.634878	0.0005	0.008	Teschendorff, 2009	No	hypo
cg07026910	INPP5D		Beta	-0.430783	0.004	0.03	Teschendorff, 2009	No	hypo
cg13306784	INPP5E	Island	Beta	0.463734	0.003	0.02	Teschendorff, 2009	No	hyper
cg13993218	INS		Beta	0.463734	0.007	0.04	Teschendorff, 2009	No	hyper
cg08983259	INSL5	Island	Beta	-0.478036	0.007	0.05	Teschendorff, 2009	No	hypo
cg10670077	INSR	Island	Beta	-0.616186	0.0004	0.006	Teschendorff, 2009	No	hypo
cg25126052	INT4	Island	Beta	0.41211	0.006	0.04	Teschendorff, 2009	No	hyper
cg17740399	IPF1	Island	Beta	-0.562119	0.003	0.02	Teschendorff, 2009	No	hypo
cg16660041	IQCF1		Beta	0.828552	3E−06	0.0001	Teschendorff, 2009	No	hyper
cg12262564	IQGAP3	Island	Beta	-0.616186	0.0003	0.005	Teschendorff, 2009	No	hypo
cg11397854	IQSEC1	Island	Beta	-0.776529	9E−06	0.0003	Teschendorff, 2009	No	hypo
cg19572242	IRAK1	Island	Beta	0.48858	0.004	0.03	Teschendorff, 2009	No	hyper
cg20395892	IRAK3	Island	Beta	-0.820981	9E−06	0.0003	Teschendorff, 2009	No	hypo
cg07914866	IRAK3	Island	Beta	-0.693147	3E−05	0.0009	Teschendorff, 2009	No	hypo
cg20424530	IRAK4	Island	Beta	0.457425	0.003	0.02	Teschendorff, 2009	No	hyper
cg26616347	IRF5	Island	Beta	-0.776529	1E−05	0.0004	Teschendorff, 2009	No	hypo
cg24826867	IRF8	Island	Beta	1.71199	6E−06	0.0002	Teschendorff, 2009	No	hyper
cg15433631	IRX2	Island	Beta	-0.462035	0.004	0.03	Teschendorff, 2009	No	hypo
cg17745122	IRX3	Island	Beta	-0.544727	0.001	0.02	Teschendorff, 2009	No	hypo
cg02831604	ISL2	Island	Beta	-0.562119	0.001	0.01	Teschendorff, 2009	No	hypo
cg11102782	ISYNA1	Island	Beta	-0.579818	0.0005	0.007	Teschendorff, 2009	No	hypo
cg20795401	ITGA6	Island	Beta	0.536493	0.0005	0.007	Teschendorff, 2009	No	hyper
cg04404982	ITGAL		Beta	0.760806	6E−06	0.0003	Teschendorff, 2009	No	hyper
cg15337006	ITGAM		Beta	-0.994252	2E−07	2E−05	Teschendorff, 2009	No	hypo
cg26233914	ITGAX		Beta	-0.798508	3E−05	0.0008	Teschendorff, 2009	No	hypo
cg11884546	ITGAX		Beta	-0.544727	0.001	0.01	Teschendorff, 2009	No	hypo
cg26306976	ITGB1BP1		Beta	-0.597837	0.0002	0.003	Teschendorff, 2009	No	hypo
cg12391921	ITGB1BP2		Beta	-0.544727	0.0007	0.009	Teschendorff, 2009	No	hypo
cg27601582	ITGB1BP3		Beta	-0.562119	0.002	0.02	Teschendorff, 2009	No	hypo
cg04790129	ITGB2		Beta	-0.415515	0.005	0.04	Teschendorff, 2009	No	hypo
cg19812619	ITGB7		Beta	1.00063	1E−07	1E−05	Teschendorff, 2009	No	hyper
cg17027046	ITPA	Island	Beta	0.470004	0.004	0.03	Teschendorff, 2009	No	hyper
cg12460541	ITPKA	Island	Beta	0.524729	0.003	0.03	Teschendorff, 2009	No	hyper
cg20787196	ITPR2	Island	Beta	-0.494296	0.007	0.04	Teschendorff, 2009	No	hypo
cg09257092	ITPR2	Island	Beta	-0.430783	0.006	0.04	Teschendorff, 2009	No	hypo
cg01769037	JARID2		Beta	0.727549	0.004	0.03	Teschendorff, 2009	No	hyper
cg12072803	JMJD2B	Island	Beta	-0.446287	0.003	0.03	Teschendorff, 2009	No	hypo
cg21296602	JOSD3		Beta	-0.462035	0.004	0.03	Teschendorff, 2009	No	hypo
cg06536578	JPH4		Beta	-0.494296	0.006	0.04	Teschendorff, 2009	No	hypo
cg13784792	JUP	Island	Beta	-0.415515	0.007	0.05	Teschendorff, 2009	No	hypo
cg20050826	K6IRS2	Island	Beta	-0.616186	0.0003	0.004	Teschendorff, 2009	No	hypo
cg07638935	KAZALD1	Island	Beta	-0.84397	7E−05	0.002	Teschendorff, 2009	No	hypo
cg16842214	KBTBD5	Island	Beta	0.392042	0.008	0.05	Teschendorff, 2009	No	hyper
cg22165175	KCNA2	Island	Beta	-0.616186	0.0001	0.003	Teschendorff, 2009	No	hypo
cg05675373	KCNC4	Island	Beta	0.565314	0.002	0.02	Teschendorff, 2009	No	hyper
cg09964921	KCNE1		Beta	-1.23787	2E−09	1E−06	Teschendorff, 2009	No	hypo
cg02595219	KCNE3	Island	Beta	-0.967584	1E−07	1E−05	Teschendorff, 2009	No	hypo
cg23189044	KCNE3	Island	Beta	-0.616186	0.0003	0.005	Teschendorff, 2009	No	hypo
cg27553955	KCNG3	Island	Beta	0.565314	0.0007	0.01	Teschendorff, 2009	No	hyper
cg03993463	KCNJ15		Beta	0.615186	0.0007	0.009	Teschendorff, 2009	No	hyper
cg25724441	KCNJ2	Island	Beta	-0.510826	0.005	0.03	Teschendorff, 2009	No	hypo
cg13151102	KCNJ4	Island	Beta	0.609766	0.0008	0.01	Teschendorff, 2009	No	hyper
cg20674521	KCNJ4		Beta	0.879627	1E−06	8E−05	Teschendorff, 2009	No	hyper
cg01669948	KCNK16		Beta	0.647103	0.0001	0.003	Teschendorff, 2009	No	hyper
cg01352108	KCNK4	Island	Beta	-0.446287	0.005	0.03	Teschendorff, 2009	No	hypo
cg13179915	KCNK7		Beta	0.494696	0.004	0.03	Teschendorff, 2009	No	hyper
cg11902458	KCNN3		Beta	-0.562119	0.003	0.03	Teschendorff, 2009	No	hypo
cg04833845	KCNN4		Beta	0.506818	0.002	0.02	Teschendorff, 2009	No	hyper
cg16465939	KCNQ1	Island	Beta	-0.891598	8E−07	5E−05	Teschendorff, 2009	No	hypo
cg27491887	KCNQ1	Island	Beta	-0.798508	1E−05	0.0005	Teschendorff, 2009	No	hypo
cg12949760	KCNQ1	Island	Beta	-0.616186	0.0001	0.002	Teschendorff, 2009	No	hypo
cg08007665	KCNQ1	Island	Beta	0.530628	0.001	0.01	Teschendorff, 2009	No	hyper
cg12578166	KCNQ1	Island	Beta	0.609766	0.0002	0.003	Teschendorff, 2009	No	hyper
cg15616083	KCNQ2		Beta	-0.462035	0.002	0.02	Teschendorff, 2009	No	hypo
cg06885782	KCNQ4	Island	Beta	-0.527633	0.0007	0.009	Teschendorff, 2009	No	hypo
cg06288351	KCNS1	Island	Beta	-0.430783	0.005	0.04	Teschendorff, 2009	No	hypo
cg20673481	KCNS3	Island	Beta	-0.634878	0.0002	0.004	Teschendorff, 2009	No	hypo
cg13372488	KCNT2		Beta	0.482426	0.007	0.04	Teschendorff, 2009	No	hyper
cg08466883	KCTD3	Island	Beta	-0.494296	0.005	0.04	Teschendorff, 2009	No	hypo
cg04439215	KCTD4/GTF2F2		Beta	-0.49	2.4e-08		Fridley, 2014	No-Filtered	hypo
cg27221338	KDELR2	Island	Beta	-0.510826	0.002	0.02	Teschendorff, 2009	No	hypo
cg03754063	KEAP1	Island	Beta	-0.446287	0.008	0.05	Teschendorff, 2009	No	hypo
cg18239753	KHDRBS2	Island	Beta	-0.415515	0.007	0.05	Teschendorff, 2009	No	hypo
cg24471894	KIAA0020		Beta	-0.733969	0.001	0.01	Teschendorff, 2009	No	hypo
cg20492401	KIAA0195	Island	Beta	0.48858	0.002	0.02	Teschendorff, 2009	No	hyper
cg25194415	KIAA0232	Island	Beta	0.482426	0.008	0.05	Teschendorff, 2009	No	hyper
cg14378057	KIAA0240		Beta	-0.446287	0.003	0.03	Teschendorff, 2009	No	hypo
cg15272684	KIAA0319L		Beta	-0.462035	0.008	0.05	Teschendorff, 2009	No	hypo
cg21665774	KIAA0355		Beta	-0.415515	0.008	0.05	Teschendorff, 2009	No	hypo
cg18530324	KIAA0427	Island	Beta	-0.616186	0.0002	0.003	Teschendorff, 2009	No	hypo
cg26772894	KIAA0513		MethDiff	-0.02	0.00381	0.0108	Li, 2017	No	hyper
cg10737521	KIAA0676	Island	Beta	-0.634878	9E−05	0.002	Teschendorff, 2009	No	hypo
cg12080675	KIAA0676	Island	Beta	-0.634878	0.0005	0.007	Teschendorff, 2009	No	hypo
cg10150813	KIAA0746	Island	Beta	-0.446287	0.005	0.04	Teschendorff, 2009	No	hypo
cg25946952	KIAA0773	Island	Beta	0.548121	0.006	0.04	Teschendorff, 2009	No	hyper
cg08624249	KIAA0889		Beta	0.57098	0.001	0.01	Teschendorff, 2009	No	hyper
cg23306832	KIAA0999	Island	Beta	0.625938	0.0003	0.005	Teschendorff, 2009	No	hyper
cg22443330	KIAA1018		Beta	-0.562119	0.0008	0.01	Teschendorff, 2009	No	hypo
cg16521836	KIAA1407	Island	Beta	0.398776	0.006	0.04	Teschendorff, 2009	No	hyper
cg01106788	KIAA1632		Beta	-0.562119	0.001	0.01	Teschendorff, 2009	No	hypo
cg03640944	KIAA1754		Beta	0.678034	0.001	0.01	Teschendorff, 2009	No	hyper
cg20843052	KIAA1841	Island	Beta	-0.415515	0.007	0.04	Teschendorff, 2009	No	hypo
cg03469054	KIAA1944	Island	Beta	-0.562119	0.0008	0.01	Teschendorff, 2009	No	hypo
cg17001430	KIF25		Beta	0.506818	0.007	0.04	Teschendorff, 2009	No	hyper
cg16256230	KIF4A	Island	Beta	0.41211	0.006	0.04	Teschendorff, 2009	No	hyper
cg07336230	KIF6	Island	Beta	-0.544727	0.005	0.03	Teschendorff, 2009	No	hypo
cg05606799	KISS1		Beta	-0.527633	0.001	0.01	Teschendorff, 2009	No	hypo
cg12998614	KISS1R	Island	Beta	-0.616186	0.0002	0.004	Teschendorff, 2009	No	hypo
cg25741452	KITLG	Island	Beta	-0.967584	0.002	0.02	Teschendorff, 2009	No	hypo
cg07099407	KLC4	Island	Beta	-0.494296	0.002	0.02	Teschendorff, 2009	No	hypo
cg11220060	KLF1		Beta	-0.462035	0.002	0.02	Teschendorff, 2009	No	hypo
cg26842024	KLF2	Island	Beta	0.620576	0.0001	0.003	Teschendorff, 2009	No	hyper
cg10872212	KLHDC8B	Island	Beta	-0.733969	3E−05	0.0009	Teschendorff, 2009	No	hypo
cg20530223	KLHL5	Island	Beta	0.582216	0.001	0.01	Teschendorff, 2009	No	hyper
cg11170179	KLK10	Island	Beta	-0.527633	0.002	0.02	Teschendorff, 2009	No	hypo
cg11846956	KLK10	Island	Beta	-0.494296	0.007	0.04	Teschendorff, 2009	No	hypo
cg21474838	KLRD1		Beta	0.751416	5E−05	0.001	Teschendorff, 2009	No	hyper
cg25564800	KPNA1	Island	Beta	0.476234	0.004	0.03	Teschendorff, 2009	No	hyper
cg14520511	KRIT1	Island	Beta	0.463734	0.007	0.04	Teschendorff, 2009	No	hyper
cg13350783	KRT13		Beta	0.756122	6E−05	0.002	Teschendorff, 2009	No	hyper
cg24457403	KRT16		Beta	0.797507	5E−06	0.0002	Teschendorff, 2009	No	hyper
cg27236973	KRT17	Island	Beta	-0.544727	0.002	0.02	Teschendorff, 2009	No	hypo
cg08136806	KRT6E		Beta	0.431782	0.004	0.03	Teschendorff, 2009	No	hyper
cg02493771	KRTAP13-2		Beta	0.482426	0.002	0.02	Teschendorff, 2009	No	hyper
cg16812893	KRTAP15-1		Beta	0.438255	0.007	0.05	Teschendorff, 2009	No	hyper
cg26499286	KRTAP17-1	Island	Beta	0.438255	0.004	0.03	Teschendorff, 2009	No	hyper
cg08611714	KRTHA2		Beta	0.587787	0.0002	0.004	Teschendorff, 2009	No	hyper
cg18370227	KRTHA3A		Beta	-0.579818	0.0006	0.009	Teschendorff, 2009	No	hypo
cg24926042	KRTHB2		Beta	0.576613	0.0004	0.006	Teschendorff, 2009	No	hyper
cg04123507	KRTHB6	Island	Beta	-0.867501	0.0001	0.003	Teschendorff, 2009	No	hypo
cg05246522	KSR1		Beta	0.770108	2E−05	0.0005	Teschendorff, 2009	No	hyper
cg20320468	LAIR1		Beta	-1.04982	3E−08	5E−06	Teschendorff, 2009	No	hypo
cg06238491	LAIR1		Beta	-0.597837	0.0007	0.01	Teschendorff, 2009	No	hypo
cg00269932	LAIR2		Beta	-0.820981	2E−06	0.0001	Teschendorff, 2009	No	hypo
cg01726767	LALBA		Beta	0.518794	0.002	0.02	Teschendorff, 2009	No	hyper
cg07846220	LAMA1	Island	Beta	-0.462035	0.005	0.04	Teschendorff, 2009	No	hypo
cg08897388	LAMA4		Beta	-0.616186	0.0004	0.006	Teschendorff, 2009	No	hypo
cg05323436	LAMB2	Island	Beta	-0.478036	0.002	0.02	Teschendorff, 2009	No	hypo
cg21429500	LAP3	Island	Beta	0.500775	0.005	0.04	Teschendorff, 2009	No	hyper
cg10001720	LAPTM5		Beta	-0.634878	9E−05	0.002	Teschendorff, 2009	No	hypo
cg12526025	LARGE	Island	Beta	-0.415515	0.006	0.04	Teschendorff, 2009	No	hypo
cg10117369	LAX1		Beta	0.883768	2E−06	0.0001	Teschendorff, 2009	No	hyper
cg12022621	LAX1		Beta	1.05779	4E−08	6E−06	Teschendorff, 2009	No	hyper
cg18979491	LBP		Beta	0.431782	0.005	0.04	Teschendorff, 2009	No	hyper
cg08351331	LBP		Beta	0.828552	2E−06	0.0001	Teschendorff, 2009	No	hyper
cg21846488	LCE4A	Island	Beta	0.463734	0.003	0.03	Teschendorff, 2009	No	hyper
cg01525376	LCK		Beta	0.966984	9E−08	1E−05	Teschendorff, 2009	No	hyper
cg17078393	LCK	Island	Beta	1.19996	2E−09	2E−06	Teschendorff, 2009	No	hyper
cg22438810	LCN2		Beta	-0.71335	2E−05	0.0005	Teschendorff, 2009	No	hypo
cg01871963	LCN2		Beta	0.444686	0.007	0.05	Teschendorff, 2009	No	hyper
cg14611112	LCN6		Beta	-0.494296	0.002	0.02	Teschendorff, 2009	No	hypo
cg11849692	LDB1		Beta	-0.494296	0.002	0.02	Teschendorff, 2009	No	hypo
cg05249393	LDLR	Island	Beta	0.553885	0.001	0.01	Teschendorff, 2009	No	hyper
cg09146695	LEF1	Island	Beta	0.506818	0.002	0.02	Teschendorff, 2009	No	hyper
cg14336578	LETM2	Island	Beta	0.463734	0.003	0.03	Teschendorff, 2009	No	hyper
cg14870271	LGALS3BP		Beta	0.604316	0.0003	0.005	Teschendorff, 2009	No	hyper
cg11105610	LGALS3BP		Beta	0.774727	2E−05	0.0007	Teschendorff, 2009	No	hyper
cg13435381	LGR5	Island	Beta	-0.634878	0.0002	0.004	Teschendorff, 2009	No	hypo
cg06759890	LHFPL2		Beta	-1.07881	2E−08	5E−06	Teschendorff, 2009	No	hypo
cg25680829	LHX4	Island	Beta	-0.446287	0.004	0.03	Teschendorff, 2009	No	hypo
cg23182299	LHX5	Island	Beta	-0.446287	0.008	0.05	Teschendorff, 2009	No	hypo
cg19539004	LIF		Beta	-0.820981	5E−06	0.0002	Teschendorff, 2009	No	hypo
cg25384595	LILRA1		Beta	-0.616186	0.0001	0.003	Teschendorff, 2009	No	hypo
cg01720520	LILRB1		Beta	0.431782	0.006	0.04	Teschendorff, 2009	No	hyper
cg19279346	LILRB2		Beta	-0.400478	0.007	0.05	Teschendorff, 2009	No	hypo
cg01500140	LIM2		Beta	0.746688	1E−05	0.0004	Teschendorff, 2009	No	hyper
cg12491710	LIM2	Island	Beta	0.792993	3E−05	0.0008	Teschendorff, 2009	No	hyper
cg02988947	LIMD2	Island	Beta	0.536493	0.0005	0.007	Teschendorff, 2009	No	hyper
cg06653796	LIME1	Island	Beta	0.993252	1E−07	1E−05	Teschendorff, 2009	No	hyper
cg05592398	LIMK1	Island	Beta	-0.494296	0.002	0.02	Teschendorff, 2009	No	hypo
cg12412075	LIN7B	Island	Beta	-0.673345	7E−05	0.002	Teschendorff, 2009	No	hypo
cg26199493	LIN9	Island	Beta	-0.510826	0.002	0.02	Teschendorff, 2009	No	hypo
cg21751787	LMAN2	Island	Beta	0.392042	0.005	0.04	Teschendorff, 2009	No	hyper
cg21032583	LMLN	Island	Beta	-0.462035	0.005	0.03	Teschendorff, 2009	No	hypo
cg22510943	LMNB2	Island	Beta	0.57098	0.0005	0.007	Teschendorff, 2009	No	hyper
cg11822932	LMO2		Beta	-1.20397	4E−09	2E−06	Teschendorff, 2009	No	hypo
cg09358725	LMO2		Beta	-1.17118	2E−08	4E−06	Teschendorff, 2009	No	hypo
cg10417559	LMO6		Beta	-0.478036	0.007	0.05	Teschendorff, 2009	No	hypo
cg16746462	LNPEP	Island	Beta	0.500775	0.001	0.01	Teschendorff, 2009	No	hyper
cg10100220	LNX2		Beta	-0.462035	0.006	0.04	Teschendorff, 2009	No	hypo
cg05461841	LOC124220		Beta	-0.820981	2E−06	0.0001	Teschendorff, 2009	No	hypo
cg26259865	LOC124220		Beta	-0.446287	0.006	0.04	Teschendorff, 2009	No	hypo
cg07843027	LOC124491	Island	Beta	0.431782	0.006	0.04	Teschendorff, 2009	No	hyper
cg08634464	LOC126295	Island	Beta	0.431782	0.004	0.03	Teschendorff, 2009	No	hyper
cg05343453	LOC136263		Beta	-0.71335	0.0002	0.003	Teschendorff, 2009	No	hypo
cg24506604	LOC144501		Beta	0.609766	0.0005	0.007	Teschendorff, 2009	No	hyper
cg18717447	LOC159090	Island	Beta	0.41211	0.006	0.04	Teschendorff, 2009	No	hyper
cg11476254	LOC197322	Island	Beta	-0.653926	0.0001	0.002	Teschendorff, 2009	No	hypo
cg19815589	LOC220070		Beta	-0.616186	0.0004	0.006	Teschendorff, 2009	No	hypo
cg11608424	LOC253012		Beta	0.587787	0.002	0.02	Teschendorff, 2009	No	hyper
cg00546897	LOC284837		Beta	-0.891598	1E−06	7E−05	Teschendorff, 2009	No	hypo
cg19831077	LOC349136	Island	Beta	-0.462035	0.003	0.03	Teschendorff, 2009	No	hypo
cg10645113	LOC349236		Beta	0.688135	0.0002	0.003	Teschendorff, 2009	No	hyper
cg18342900	LOC388272	Island	Beta	0.518794	0.004	0.03	Teschendorff, 2009	No	hyper
cg04756629	LOC400696		Beta	1.02604	4E−08	6E−06	Teschendorff, 2009	No	hyper
cg11308840	LOC401498	Island	Beta	-0.462035	0.007	0.05	Teschendorff, 2009	No	hypo
cg05718253	LOC55908		Beta	-0.653926	0.0001	0.003	Teschendorff, 2009	No	hypo
cg14435807	LOXL1	Island	Beta	-0.71335	9E−05	0.002	Teschendorff, 2009	No	hypo
cg03682712	LOXL1	Island	Beta	-0.494296	0.003	0.02	Teschendorff, 2009	No	hypo
cg15989091	LOXL3		Beta	-0.462035	0.002	0.02	Teschendorff, 2009	No	hypo
cg15052335	LPIN2	Island	Beta	0.727549	4E−05	0.001	Teschendorff, 2009	No	hyper
cg24489015	LPO		Beta	-1.07881	1E−07	1E−05	Teschendorff, 2009	No	hypo
cg20654468	LPXN		Beta	-0.994252	6E−07	4E−05	Teschendorff, 2009	No	hypo
cg11769360	LRAP		Beta	-0.527633	0.002	0.02	Teschendorff, 2009	No	hypo
cg23587449	LRAT	Island	Beta	-0.562119	0.003	0.02	Teschendorff, 2009	No	hypo
cg23303074	LRAT	Island	Beta	-0.446287	0.004	0.03	Teschendorff, 2009	No	hypo
cg24926276	LRG1		Beta	-0.916291	2E−06	9E−05	Teschendorff, 2009	No	hypo
cg09531892	LRP12	Island	Beta	-0.755023	0.0002	0.003	Teschendorff, 2009	No	hypo
cg08700306	LRP3		Beta	-1.02165	9E−08	1E−05	Teschendorff, 2009	No	hypo
cg17833578	LRRC21		Beta	0.431782	0.005	0.03	Teschendorff, 2009	No	hyper
cg17827767	LRRC21		Beta	0.631272	0.0003	0.005	Teschendorff, 2009	No	hyper
cg03837750	LRRC44	Island	Beta	0.457425	0.008	0.05	Teschendorff, 2009	No	hyper
cg12380854	LRRC46		Beta	0.451076	0.004	0.03	Teschendorff, 2009	No	hyper
cg08440425	LRRC51	Island	Beta	0.482426	0.002	0.02	Teschendorff, 2009	No	hyper
cg09037813	LRRFIP1	Island	Beta	-0.941609	1E−07	1E−05	Teschendorff, 2009	No	hypo
cg21621248	LRRTM1	Island	Beta	-0.527633	0.001	0.01	Teschendorff, 2009	No	hypo
cg05840553	LRSAM1		Beta	-0.494296	0.002	0.02	Teschendorff, 2009	No	hypo
cg22527415	LSM16	Island	Beta	0.48858	0.002	0.02	Teschendorff, 2009	No	hyper
cg01909245	LSP1		Beta	0.582216	0.0002	0.004	Teschendorff, 2009	No	hyper
cg14324675	LST1		Beta	-0.941609	9E−07	5E−05	Teschendorff, 2009	No	hypo
cg23509869	LST1		Beta	0.431782	0.007	0.04	Teschendorff, 2009	No	hyper
cg17709873	LTA		Beta	1.18173	2E−08	4E−06	Teschendorff, 2009	No	hyper
cg25775449	LTB4R		Beta	-0.527633	0.002	0.02	Teschendorff, 2009	No	hypo
cg08965235	LTBP3	Island	Beta	-0.400478	0.007	0.05	Teschendorff, 2009	No	hypo
cg16361890	LTC4S		Beta	-1.17118	1E−08	3E−06	Teschendorff, 2009	No	hypo
cg17527798	LTF	Island	Beta	-0.941609	4E−06	0.0002	Teschendorff, 2009	No	hypo
cg15261665	LTF	Island	Beta	-0.579818	0.0002	0.003	Teschendorff, 2009	No	hypo
cg08263647	LXN		Beta	-0.494296	0.003	0.02	Teschendorff, 2009	No	hypo
cg05800321	LY6D	Island	Beta	0.559616	0.0004	0.007	Teschendorff, 2009	No	hyper
cg11328149	LY6G6C		Beta	0.553885	0.003	0.02	Teschendorff, 2009	No	hyper
cg27557796	LY6G6C		Beta	0.71295	0.0001	0.003	Teschendorff, 2009	No	hyper
cg08569678	LY6K	Island	Beta	-0.462035	0.002	0.02	Teschendorff, 2009	No	hypo
cg02212836	LY86		Beta	0.887891	2E−06	0.0001	Teschendorff, 2009	No	hyper
cg01367992	LY9		Beta	1.01523	9E−08	1E−05	Teschendorff, 2009	No	hyper
cg18920397	LY9		Beta	1.31641	2E−09	1E−06	Teschendorff, 2009	No	hyper
cg15013019	LYL1	Island	Beta	-0.693147	5E−05	0.001	Teschendorff, 2009	No	hypo
cg04432009	LYL1	Island	Beta	0.41871	0.008	0.05	Teschendorff, 2009	No	hyper
cg03973663	LYN	Island	Beta	-0.527633	0.001	0.02	Teschendorff, 2009	No	hypo
cg04311964	LYPD2		Beta	0.559616	0.0006	0.008	Teschendorff, 2009	No	hyper
cg18493182	LYPD2		Beta	0.662688	0.0001	0.002	Teschendorff, 2009	No	hyper
cg21509097	LYPLA3	Island	Beta	0.548121	0.0009	0.01	Teschendorff, 2009	No	hyper
cg16962115	LYST		MethDiff	-0.023	1.57e-05	0.000124	Li, 2017	No	hyper
cg16097772	LYZ		Beta	-0.891598	2E−06	8E−05	Teschendorff, 2009	No	hypo
cg05055150	MAG		Beta	1.03318	2E−07	2E−05	Teschendorff, 2009	No	hyper
cg06060661	MAGEA11		Beta	0.425268	0.005	0.03	Teschendorff, 2009	No	hyper
cg13226591	MAGEB18	Island	Beta	-0.415515	0.006	0.04	Teschendorff, 2009	No	hypo
cg23813564	MAGEC2	Island	Beta	-0.446287	0.003	0.03	Teschendorff, 2009	No	hypo
cg04544498	MAGEE1		Beta	0.41871	0.007	0.04	Teschendorff, 2009	No	hyper
cg12438034	MAGEF1	Island	Beta	-0.527633	0.001	0.01	Teschendorff, 2009	No	hypo
cg20537629	MAGI2	Island	Beta	-0.462035	0.006	0.04	Teschendorff, 2009	No	hypo
cg01615704	MALL	Island	Beta	-0.527633	0.002	0.02	Teschendorff, 2009	No	hypo
cg04631202	MAN1C1	Island	Beta	-0.510826	0.001	0.02	Teschendorff, 2009	No	hypo
cg09169633	MAN2A2		Beta	-0.527633	0.002	0.02	Teschendorff, 2009	No	hypo
cg19491035	MANSC1	Island	Beta	-0.916291	4E−07	3E−05	Teschendorff, 2009	No	hypo
cg20651453	MAP3K6	Island	Beta	-0.891598	1E−06	6E−05	Teschendorff, 2009	No	hypo
cg05546044	MAPK1	Island	Beta	0.732368	0.0008	0.01	Teschendorff, 2009	No	hyper
cg05859264	MAPK13		Beta	0.760806	7E−06	0.0003	Teschendorff, 2009	No	hyper
cg17559549	MAPK7	Island	Beta	0.470004	0.006	0.04	Teschendorff, 2009	No	hyper
cg03491478	MAPK8IP1	Island	Beta	0.524729	0.002	0.02	Teschendorff, 2009	No	hyper
cg17192247	MAPRE3	Island	Beta	-0.478036	0.003	0.02	Teschendorff, 2009	No	hypo
cg02431964	MARCO		Beta	-0.733969	0.0002	0.004	Teschendorff, 2009	No	hypo
cg24063382	MAS1L		Beta	0.48858	0.004	0.03	Teschendorff, 2009	No	hyper
cg01078434	MAS1L		Beta	0.593327	0.004	0.03	Teschendorff, 2009	No	hyper
cg18292394	MAT1A		Beta	0.405465	0.007	0.04	Teschendorff, 2009	No	hyper
cg19423196	MAT1A		Beta	0.41211	0.006	0.04	Teschendorff, 2009	No	hyper
cg08737421	MAX	Island	Beta	0.405465	0.007	0.05	Teschendorff, 2009	No	hyper
cg04491089	MBTPS1	Island	Beta	0.703098	2E−05	0.0006	Teschendorff, 2009	No	hyper
cg21096399	MCAM	Island	Beta	-0.446287	0.004	0.03	Teschendorff, 2009	No	hypo
cg11668844	MCF2L	Island	Beta	-0.71335	3E−05	0.0009	Teschendorff, 2009	No	hypo
cg22837289	MDS028	Island	Beta	0.451076	0.004	0.03	Teschendorff, 2009	No	hyper
cg13243219	MDS1	Island	Beta	0.647103	7E−05	0.002	Teschendorff, 2009	No	hyper
cg24881834	ME1	Island	Beta	-0.820981	9E−05	0.002	Teschendorff, 2009	No	hypo
cg06836736	ME1	Island	Beta	-0.693147	0.0006	0.009	Teschendorff, 2009	No	hypo
cg09645888	ME3	Island	Beta	-0.616186	0.0008	0.01	Teschendorff, 2009	No	hypo
cg07076342	MEA1	Island	Beta	0.576613	0.0005	0.007	Teschendorff, 2009	No	hyper
cg26416466	MEGF11	Island	Beta	-0.527633	0.005	0.03	Teschendorff, 2009	No	hypo
cg05679613	MEPE		Beta	-0.478036	0.006	0.04	Teschendorff, 2009	No	hypo
cg13255629	MEPE		Beta	0.559616	0.002	0.02	Teschendorff, 2009	No	hyper
cg08023751	MERTK	Island	Beta	-0.415515	0.003	0.03	Teschendorff, 2009	No	hypo
cg02490034	MEST	Island	Beta	-0.84397	4E−06	0.0002	Teschendorff, 2009	No	hypo
cg17347253	MEST	Island	Beta	-0.494296	0.003	0.03	Teschendorff, 2009	No	hypo
cg09606564	MFAP4		Beta	-0.673345	0.0001	0.003	Teschendorff, 2009	No	hypo
cg13030582	MFAP4		Beta	-0.673345	8E−05	0.002	Teschendorff, 2009	No	hypo
cg06256735	MFAP5		Beta	0.858662	5E−05	0.001	Teschendorff, 2009	No	hyper
cg25050026	MFSD1	Island	Beta	-1.10866	2E−08	4E−06	Teschendorff, 2009	No	hypo
cg17952262	MFSD7		Beta	-0.776529	7E−06	0.0003	Teschendorff, 2009	No	hypo
cg03862760	MGC10911	Island	Beta	0.548121	0.002	0.02	Teschendorff, 2009	No	hyper
cg26608667	MGC11257	Island	Beta	-0.462035	0.002	0.02	Teschendorff, 2009	No	hypo
cg21517055	MGC11271	Island	Beta	0.494696	0.001	0.01	Teschendorff, 2009	No	hyper
cg18042806	MGC15875	Island	Beta	0.518794	0.0009	0.01	Teschendorff, 2009	No	hyper
cg04726446	MGC16372	Island	Beta	-0.597837	0.0004	0.006	Teschendorff, 2009	No	hypo
cg04531254	MGC17839	Island	Beta	-0.462035	0.004	0.03	Teschendorff, 2009	No	hypo
cg26145103	MGC17839	Island	Beta	-0.462035	0.008	0.05	Teschendorff, 2009	No	hypo
cg20790056	MGC23244		Beta	0.788457	4E−05	0.001	Teschendorff, 2009	No	hyper
cg02540157	MGC2463		Beta	0.883768	2E−06	0.0001	Teschendorff, 2009	No	hyper
cg23221013	MGC2463		Beta	0.908259	4E−07	3E−05	Teschendorff, 2009	No	hyper
cg13847113	MGC24975		Beta	-0.462035	0.004	0.03	Teschendorff, 2009	No	hypo
cg11851098	MGC26816	Island	Beta	-0.478036	0.002	0.02	Teschendorff, 2009	No	hypo
cg26701826	MGC26963		Beta	-1.13943	2E−08	5E−06	Teschendorff, 2009	No	hypo
cg20189782	MGC27121		Beta	0.470004	0.005	0.04	Teschendorff, 2009	No	hyper
cg26790059	MGC27121		Beta	0.582216	0.0007	0.01	Teschendorff, 2009	No	hyper
cg10124491	MGC29891	Island	Beta	0.647103	0.008	0.05	Teschendorff, 2009	No	hyper
cg15557833	MGC33302	Island	Beta	0.542324	0.005	0.04	Teschendorff, 2009	No	hyper
cg12347740	MGC34647	Island	Beta	-0.562119	0.0008	0.01	Teschendorff, 2009	No	hypo
cg22088368	MGC35206		Beta	-0.994252	1E−07	1E−05	Teschendorff, 2009	No	hypo
cg17699374	MGC35206		Beta	-0.579818	0.001	0.01	Teschendorff, 2009	No	hypo
cg00892393	MGC35212		Beta	0.582216	0.001	0.01	Teschendorff, 2009	No	hyper
cg19286604	MGC39545	Island	Beta	-0.597837	0.003	0.02	Teschendorff, 2009	No	hypo
cg21246431	MGC40579	Island	Beta	0.385262	0.008	0.05	Teschendorff, 2009	No	hyper
cg06154597	MGC4618		Beta	0.48858	0.002	0.02	Teschendorff, 2009	No	hyper
cg02342494	MGC50559	Island	Beta	0.431782	0.005	0.04	Teschendorff, 2009	No	hyper
cg09500672	MGC52057	Island	Beta	-0.693147	5E−05	0.001	Teschendorff, 2009	No	hypo
cg14036856	MGC52423		Beta	0.438255	0.005	0.03	Teschendorff, 2009	No	hyper
cg16698623	MGMT	Island	Beta	0.806476	1E−05	0.0005	Teschendorff, 2009	No	hyper
cg11203041	MGST1		Beta	-0.415515	0.006	0.04	Teschendorff, 2009	No	hypo
cg05949660	MICAL1	Island	Beta	-0.494296	0.001	0.01	Teschendorff, 2009	No	hypo
cg10506318	mimitin		Beta	-0.597837	0.0004	0.006	Teschendorff, 2009	No	hypo
cg15536242	MIP		Beta	-0.446287	0.004	0.03	Teschendorff, 2009	No	hypo
cg03986640	MIP		Beta	0.470004	0.003	0.03	Teschendorff, 2009	No	hyper
cg17436805	MIPEP	Island	Beta	0.470004	0.005	0.04	Teschendorff, 2009	No	hyper
cg10644361	MIPOL1	Island	Beta	-0.653926	0.0006	0.008	Teschendorff, 2009	No	hypo
cg26608032	MKL1	Island	Beta	0.41871	0.007	0.05	Teschendorff, 2009	No	hyper
cg21030400	MKNK2	Island	Beta	0.770108	4E−06	0.0002	Teschendorff, 2009	No	hyper
cg06784339	MKRN1	Island	Beta	0.65752	0.003	0.03	Teschendorff, 2009	No	hyper
cg25421002	MMAA	Island	Beta	0.524729	0.0007	0.009	Teschendorff, 2009	No	hyper
cg14861570	MMD		Beta	0.732368	3E−05	0.0009	Teschendorff, 2009	No	hyper
cg27532722	MMP11	Island	Beta	-0.494296	0.002	0.02	Teschendorff, 2009	No	hypo
cg22658979	MMP13		Beta	-0.430783	0.007	0.04	Teschendorff, 2009	No	hypo
cg09208010	MMP14	Island	Beta	-1.07881	7E−08	9E−06	Teschendorff, 2009	No	hypo
cg10599444	MMP14	Island	Beta	-0.653926	0.0001	0.003	Teschendorff, 2009	No	hypo
cg16725130	MMP19		Beta	-0.562119	0.0004	0.006	Teschendorff, 2009	No	hypo
cg14400118	MMP2	Island	Beta	-0.527633	0.001	0.01	Teschendorff, 2009	No	hypo
cg12317456	MMP2	Island	Beta	-0.446287	0.004	0.03	Teschendorff, 2009	No	hypo
cg25511807	MMP7		Beta	-0.579818	0.0003	0.005	Teschendorff, 2009	No	hypo
cg02310296	MMP9		Beta	-0.733969	2E−05	0.0007	Teschendorff, 2009	No	hypo
cg25119415	MNDA		Beta	0.760806	8E−06	0.0003	Teschendorff, 2009	No	hyper
cg19844287	MOCS2	Island	Beta	-0.544727	0.005	0.04	Teschendorff, 2009	No	hypo
cg26309951	MORF4L2	Island	Beta	0.576613	0.0004	0.007	Teschendorff, 2009	No	hyper
cg02265318	MOSC1	Island	Beta	-0.562119	0.0008	0.01	Teschendorff, 2009	No	hypo
cg00513220	MOSC2	Island	Beta	-0.693147	4E−05	0.001	Teschendorff, 2009	No	hypo
cg25473396	MPG		Beta	-0.544727	0.001	0.01	Teschendorff, 2009	No	hypo
cg20571908	MPHOSPH1	Island	Beta	0.652325	0.001	0.01	Teschendorff, 2009	No	hyper
cg07732037	MPHOSPH9		Beta	0.620576	0.0001	0.003	Teschendorff, 2009	No	hyper
cg19337279	MPL		Beta	-0.579818	0.0003	0.005	Teschendorff, 2009	No	hypo
cg04988978	MPO		Beta	-1.10866	2E−08	4E−06	Teschendorff, 2009	No	hypo
cg09421562	MPO		Beta	-0.415515	0.006	0.04	Teschendorff, 2009	No	hypo
cg24895052	MPP3		Beta	-0.462035	0.008	0.05	Teschendorff, 2009	No	hypo
cg13931228	MPP6	Island	Beta	-0.634878	0.0002	0.003	Teschendorff, 2009	No	hypo
cg17749384	MPP7		Beta	-0.478036	0.002	0.02	Teschendorff, 2009	No	hypo
cg23577242	MPPED2		Beta	-0.798508	5E−05	0.001	Teschendorff, 2009	No	hypo
cg27376514	MPRIP	N_Shelf	MethDiff	0.017	0.00443	0.012	Li, 2017	No	hypo
cg01040850	MR1		Beta	1.02604	4E−08	7E−06	Teschendorff, 2009	No	hyper
cg14764661	MRC2		Beta	-0.798508	8E−06	0.0003	Teschendorff, 2009	No	hypo
cg22933847	MRGPRF		Beta	-0.562119	0.0005	0.007	Teschendorff, 2009	No	hypo
cg20833786	MRGPRX3		Beta	-0.446287	0.004	0.03	Teschendorff, 2009	No	hypo
cg20425293	MRPL42	Island	Beta	0.431782	0.007	0.04	Teschendorff, 2009	No	hyper
cg18195628	MRPL48	Island	Beta	0.457425	0.004	0.03	Teschendorff, 2009	No	hyper
cg23877831	MRPL51	Island	Beta	0.438255	0.007	0.04	Teschendorff, 2009	No	hyper
cg06957329	MRPS23	Island	Beta	0.444686	0.004	0.03	Teschendorff, 2009	No	hyper
cg06806711	MS4A1		Beta	0.924259	2E−07	2E−05	Teschendorff, 2009	No	hyper
cg13765961	MS4A1		Beta	1.10856	1E−08	3E−06	Teschendorff, 2009	No	hyper
cg23307338	MS4A12		Beta	0.727549	5E−05	0.001	Teschendorff, 2009	No	hyper
cg17173423	MS4A3		Beta	-1.13943	3E−08	6E−06	Teschendorff, 2009	No	hypo
cg04353769	MS4A6A		Beta	-1.23787	5E−09	2E−06	Teschendorff, 2009	No	hypo
cg02883161	MSI1	Island	Beta	0.636577	0.002	0.02	Teschendorff, 2009	No	hyper
cg12788313	MST1		Beta	-0.597837	0.0002	0.003	Teschendorff, 2009	No	hypo
cg18528640	MSTO1	Island	Beta	0.524729	0.0005	0.008	Teschendorff, 2009	No	hyper
cg15696627	MSX1	Island	Beta	-0.527633	0.006	0.04	Teschendorff, 2009	No	hypo
cg27038439	MSX1	Island	Beta	-0.430783	0.005	0.04	Teschendorff, 2009	No	hypo
cg01015871	MT4		Beta	0.494696	0.003	0.02	Teschendorff, 2009	No	hyper
cg05237543	MTDH	Island	Beta	0.518794	0.002	0.02	Teschendorff, 2009	No	hyper
cg07031996	MTF1	Island	Beta	-0.616186	0.0002	0.003	Teschendorff, 2009	No	hypo
cg04042106	MUS81	Island	Beta	-0.544727	0.001	0.01	Teschendorff, 2009	No	hypo
cg13017345	MXI1	Island	Beta	-0.385662	0.008	0.05	Teschendorff, 2009	No	hypo
cg07595113	MYBL1	Island	Beta	0.451076	0.007	0.04	Teschendorff, 2009	No	hyper
cg18959422	MYBPH		Beta	0.81978	2E−06	0.0001	Teschendorff, 2009	No	hyper
cg27207274	MYC	Island	Beta	0.625938	0.0003	0.005	Teschendorff, 2009	No	hyper
cg08697285	MYCBP2	Island	Beta	0.559616	0.003	0.03	Teschendorff, 2009	No	hyper
cg02204046	MYCN	Island	Beta	-0.415515	0.007	0.04	Teschendorff, 2009	No	hypo
cg08548888	MYD88	Island	Beta	0.587787	0.002	0.02	Teschendorff, 2009	No	hyper
cg26711820	MYF6	Island	Beta	0.425268	0.008	0.05	Teschendorff, 2009	No	hyper
cg21301148	MYH6		Beta	0.518794	0.0008	0.01	Teschendorff, 2009	No	hyper
cg10591174	MYL2		Beta	0.512824	0.002	0.02	Teschendorff, 2009	No	hyper
cg05294455	MYL4		Beta	0.625938	0.0002	0.004	Teschendorff, 2009	No	hyper
cg21671476	MYL9	Island	Beta	-0.597837	0.0002	0.004	Teschendorff, 2009	No	hypo
cg18034859	MYLK2		Beta	-0.597837	0.0003	0.005	Teschendorff, 2009	No	hypo
cg08860143	MYLPF		Beta	0.548121	0.003	0.02	Teschendorff, 2009	No	hyper
cg16504798	MYO1F		Beta	-0.494296	0.001	0.02	Teschendorff, 2009	No	hypo
cg14600885	MYOZ3		Beta	0.582216	0.0004	0.006	Teschendorff, 2009	No	hyper
cg13828871	MYST1	Island	Beta	0.71295	0.0002	0.003	Teschendorff, 2009	No	hyper
cg27187881	NAGA	Island	Beta	-0.798508	1E−05	0.0005	Teschendorff, 2009	No	hypo
cg25866075	NALP12		Beta	-0.693147	0.0002	0.003	Teschendorff, 2009	No	hypo
cg02347487	NALP14		Beta	0.548121	0.0005	0.008	Teschendorff, 2009	No	hyper
cg18456149	NAPB		Beta	0.582216	0.0005	0.007	Teschendorff, 2009	No	hyper
cg27285056	NAPSA		Beta	1.02245	2E−07	2E−05	Teschendorff, 2009	No	hyper
cg22534374	NAV1	S_Shelf	MethDiff	-0.033	5.5e-07	1.74e-05	Li, 2017	No	hyper
cg13297960	NCAM2	Island	Beta	-0.478036	0.003	0.03	Teschendorff, 2009	No	hypo
cg17468997	NCF1		Beta	-0.71335	3E−05	0.0009	Teschendorff, 2009	No	hypo
cg09076123	NCF2		Beta	-0.733969	1E−05	0.0004	Teschendorff, 2009	No	hypo
cg09624565	NCF4		Beta	-1.04982	1E−07	1E−05	Teschendorff, 2009	No	hypo
cg04244987	NCKIPSD	Island	Beta	0.553885	0.003	0.03	Teschendorff, 2009	No	hyper
cg05868799	NCOA2	Island	Beta	-0.891598	3E−06	0.0001	Teschendorff, 2009	No	hypo
cg14450605	NCOA4	Island	Beta	-0.527633	0.003	0.02	Teschendorff, 2009	No	hypo
cg22820108	NCOR2	Island	Beta	-1.27297	5E−09	2E−06	Teschendorff, 2009	No	hypo
cg22580512	NCOR2	Island	Beta	-0.494296	0.002	0.02	Teschendorff, 2009	No	hypo
cg12952132	NCR1		Beta	0.438255	0.005	0.04	Teschendorff, 2009	No	hyper
cg16540259	NDST2	Island	Beta	-0.527633	0.0005	0.008	Teschendorff, 2009	No	hypo
cg04437590	NDUFA5	Island	Beta	0.582216	0.003	0.03	Teschendorff, 2009	No	hyper
cg09475757	NEIL3	Island	Beta	0.506818	0.002	0.02	Teschendorff, 2009	No	hyper
cg19524009	NEK3		Beta	-0.616186	0.0001	0.002	Teschendorff, 2009	No	hypo
cg21468416	NEK6	Island	Beta	0.457425	0.002	0.02	Teschendorff, 2009	No	hyper
cg12356261	NES	Island	Beta	-0.579818	0.0007	0.009	Teschendorff, 2009	No	hypo
cg22289810	NF1	Island	Beta	0.708036	4E−05	0.001	Teschendorff, 2009	No	hyper
cg06784563	NFATC1	Island	MethDiff	0.027	0.00584	0.0146	Li, 2017	No	hypo
cg18711066	NFATC3	Island	Beta	0.512824	0.001	0.02	Teschendorff, 2009	No	hyper
cg09303642	NFE2		Beta	-1.27297	3E−09	2E−06	Teschendorff, 2009	No	hypo
cg02318426	NFKBIA	Island	Beta	0.536493	0.002	0.02	Teschendorff, 2009	No	hyper
cg01708236	NFKBIE	Island	Beta	0.524729	0.003	0.03	Teschendorff, 2009	No	hyper
cg15006396	NFKBIZ	Island	Beta	0.463734	0.006	0.04	Teschendorff, 2009	No	hyper
cg13735974	NFYC	Island	Beta	0.760806	3E−05	0.0009	Teschendorff, 2009	No	hyper
cg21184174	NGFB	Island	Beta	-0.616186	0.0003	0.005	Teschendorff, 2009	No	hypo
cg00739120	NIFIE14	Island	Beta	-0.71335	2E−05	0.0006	Teschendorff, 2009	No	hypo
cg17141902	NINJ1		Beta	0.904218	3E−06	0.0001	Teschendorff, 2009	No	hyper
cg00237010	NINJ2		Beta	0.518794	0.001	0.01	Teschendorff, 2009	No	hyper
cg20781967	NINJ2		Beta	0.652325	5E−05	0.001	Teschendorff, 2009	No	hyper
cg13160888	NIPSNAP3B	Island	Beta	0.398776	0.008	0.05	Teschendorff, 2009	No	hyper
cg10126923	NKG7		Beta	-0.916291	3E−07	2E−05	Teschendorff, 2009	No	hypo
cg17029168	NKX2-2	Island	Beta	-0.494296	0.003	0.03	Teschendorff, 2009	No	hypo
cg21428681	NKX3-1		Beta	-0.755023	8E−06	0.0003	Teschendorff, 2009	No	hypo
cg02345317	NLGN3	Island	Beta	-0.616186	0.0002	0.004	Teschendorff, 2009	No	hypo
cg27379587	NMB	Island	Beta	0.518794	0.005	0.04	Teschendorff, 2009	No	hyper
cg14046365	NMI	Island	Beta	0.593327	0.006	0.04	Teschendorff, 2009	No	hyper
cg14209518	NNMT		Beta	0.518794	0.004	0.03	Teschendorff, 2009	No	hyper
cg05546038	NOL3		Beta	-1.07881	2E−08	4E−06	Teschendorff, 2009	No	hypo
cg07150830	NOS2A		Beta	-0.446287	0.006	0.04	Teschendorff, 2009	No	hypo
cg03842617	NOS3		Beta	0.506818	0.007	0.04	Teschendorff, 2009	No	hyper
cg14700707	NOTCH4		Beta	-0.693147	5E−05	0.001	Teschendorff, 2009	No	hypo
cg05973262	NOTCH4		Beta	-0.634878	0.0001	0.003	Teschendorff, 2009	No	hypo
cg14383135	NPAS2	Island	Beta	-0.562119	0.004	0.03	Teschendorff, 2009	No	hypo
cg07799947	NPAS2	Island	Beta	0.444686	0.007	0.04	Teschendorff, 2009	No	hyper
cg17754680	NPC1L1		Beta	0.57098	0.0006	0.008	Teschendorff, 2009	No	hyper
cg00881086	NPHP3	Island	Beta	0.41871	0.006	0.04	Teschendorff, 2009	No	hyper
cg12876594	NPR2	Island	Beta	-0.634878	0.0001	0.003	Teschendorff, 2009	No	hypo
cg24194775	NPR2	Island	Beta	-0.478036	0.003	0.02	Teschendorff, 2009	No	hypo
cg05839235	NPR3	Island	Beta	-0.616186	0.0004	0.006	Teschendorff, 2009	No	hypo
cg12613344	NR1H3		Beta	-0.776529	5E−06	0.0002	Teschendorff, 2009	No	hypo
cg00554250	NR1H3		Beta	-0.693147	6E−05	0.002	Teschendorff, 2009	No	hypo
cg02863947	NR1I2		Beta	-1.17118	4E−09	2E−06	Teschendorff, 2009	No	hypo
cg06277277	NR1I3		Beta	0.86289	0.005	0.04	Teschendorff, 2009	No	hyper
cg16749578	NR2F6		Beta	-0.562119	0.0006	0.008	Teschendorff, 2009	No	hypo
cg03533058	NR4A1		Beta	0.524729	0.001	0.01	Teschendorff, 2009	No	hyper
cg16666160	NR5A1	Island	Beta	0.438255	0.008	0.05	Teschendorff, 2009	No	hyper
cg08758850	NR6A1	Island	Beta	-0.579818	0.002	0.02	Teschendorff, 2009	No	hypo
cg18905952	NRBP1	Island	Beta	0.576613	0.002	0.02	Teschendorff, 2009	No	hyper
cg11504897	NRN1	Island	Beta	0.542324	0.0008	0.01	Teschendorff, 2009	No	hyper
cg11316784	NSD1	Island	Beta	-0.478036	0.004	0.03	Teschendorff, 2009	No	hypo
cg12391783	NSMCE1		Beta	-0.776529	2E−05	0.0006	Teschendorff, 2009	No	hypo
cg15305343	NSUN4	Island	Beta	0.392042	0.007	0.04	Teschendorff, 2009	No	hyper
cg06462291	NT5DC3		Beta	-0.597837	0.0006	0.009	Teschendorff, 2009	No	hypo
cg01377911	NTF4		Beta	-0.43	5e-07		Fridley, 2014	No-Filtered	hypo
cg25485913	NTF5		Beta	0.506818	0.0009	0.01	Teschendorff, 2009	No	hyper
cg25827666	NTRK1		Beta	0.444686	0.006	0.04	Teschendorff, 2009	No	hyper
cg23555120	NUAK1	Island	Beta	-0.562119	0.0009	0.01	Teschendorff, 2009	No	hypo
cg00105253	NUDT14	Island	Beta	-0.527633	0.002	0.02	Teschendorff, 2009	No	hypo
cg12906740	NUDT15	Island	Beta	0.438255	0.006	0.04	Teschendorff, 2009	No	hyper
cg11473104	NUDT15	Island	Beta	0.920283	5E−05	0.001	Teschendorff, 2009	No	hyper
cg06392241	NUDT4	Island	Beta	-0.597837	0.0005	0.007	Teschendorff, 2009	No	hypo
cg18843688	NUFIP1	Island	Beta	0.500775	0.002	0.02	Teschendorff, 2009	No	hyper
cg24642820	NUP210	Island	Beta	0.385262	0.008	0.05	Teschendorff, 2009	No	hyper
cg26675382	NUP43	Island	Beta	0.451076	0.004	0.03	Teschendorff, 2009	No	hyper
cg10586756	NUP93	Island	Beta	-0.544727	0.003	0.03	Teschendorff, 2009	No	hypo
cg25294646	OBFC1	Island	Beta	0.506818	0.002	0.02	Teschendorff, 2009	No	hyper
cg13744194	OCLN	Island	Beta	-0.478036	0.004	0.03	Teschendorff, 2009	No	hypo
cg00622552	ODF3L1		Beta	-0.693147	5E−05	0.001	Teschendorff, 2009	No	hypo
cg24352688	OFD1		Beta	0.698135	5E−05	0.001	Teschendorff, 2009	No	hyper
cg20789824	OLFML2A		Beta	-0.597837	0.0001	0.003	Teschendorff, 2009	No	hypo
cg14436426	OPRL1		Beta	-0.579818	0.0002	0.004	Teschendorff, 2009	No	hypo
cg25076881	OR10J1		Beta	0.425268	0.006	0.04	Teschendorff, 2009	No	hyper
cg03608577	OR12D3		Beta	0.425268	0.006	0.04	Teschendorff, 2009	No	hyper
cg20856834	OR12D3		Beta	0.65752	7E−05	0.002	Teschendorff, 2009	No	hyper
cg16506346	OR1E1		Beta	-0.579818	0.001	0.01	Teschendorff, 2009	No	hypo
cg27622610	OR1G1		Beta	0.530628	0.003	0.02	Teschendorff, 2009	No	hyper
cg13397379	OR2C3		Beta	0.451076	0.005	0.04	Teschendorff, 2009	No	hyper
cg02124291	OR7A5		Beta	-0.462035	0.005	0.03	Teschendorff, 2009	No	hypo
cg06598631	ORC3L	Island	Beta	0.444686	0.005	0.04	Teschendorff, 2009	No	hyper
cg12970008	OSBPL5	Island	Beta	-0.510826	0.001	0.01	Teschendorff, 2009	No	hypo
cg23617121	OSBPL5	Island	Beta	0.518794	0.002	0.02	Teschendorff, 2009	No	hyper
cg06131936	OSBPL5		Beta	0.524729	0.001	0.01	Teschendorff, 2009	No	hyper
cg07873128	OSBPL5	Island	Beta	0.57098	0.004	0.03	Teschendorff, 2009	No	hyper
cg14511156	OSCAR		Beta	-1.17118	1E−08	4E−06	Teschendorff, 2009	No	hypo
cg26267561	OXT	Island	Beta	-0.693147	4E−05	0.001	Teschendorff, 2009	No	hypo
cg26955850	OXT	Island	Beta	-0.597837	0.0006	0.008	Teschendorff, 2009	No	hypo
cg23391006	OXTR	Island	Beta	-0.446287	0.006	0.04	Teschendorff, 2009	No	hypo
cg01526089	P2RX1	Island	Beta	-1.07881	9E−08	1E−05	Teschendorff, 2009	No	hypo
cg23079782	P2RY10		Beta	0.476234	0.005	0.04	Teschendorff, 2009	No	hyper
cg07753644	P2RY11		Beta	-0.430783	0.006	0.04	Teschendorff, 2009	No	hypo
cg24474182	P2RY13		Beta	-1.02165	8E−08	1E−05	Teschendorff, 2009	No	hypo
cg22598563	P4HA2	Island	Beta	-0.579818	0.0003	0.005	Teschendorff, 2009	No	hypo
cg20304401	PABPC1	Island	Beta	0.463734	0.003	0.03	Teschendorff, 2009	No	hyper
cg13500819	PACAP		Beta	0.737164	5E−05	0.001	Teschendorff, 2009	No	hyper
cg19282714	PADI2	Island	Beta	-0.527633	0.001	0.02	Teschendorff, 2009	No	hypo
cg15185794	PADI2	Island	Beta	-0.462035	0.004	0.03	Teschendorff, 2009	No	hypo
cg01459162	PADI3	Island	Beta	0.463734	0.004	0.03	Teschendorff, 2009	No	hyper
cg23228178	PADI4		Beta	0.824175	2E−06	0.0001	Teschendorff, 2009	No	hyper
cg27303882	PAGE2	Island	Beta	0.41871	0.004	0.03	Teschendorff, 2009	No	hyper
cg00729875	PALMD		Beta	0.405465	0.007	0.05	Teschendorff, 2009	No	hyper
cg25565479	PANX1	Island	Beta	0.431782	0.008	0.05	Teschendorff, 2009	No	hyper
cg02873524	PAPPA	Island	Beta	-0.673345	0.0008	0.01	Teschendorff, 2009	No	hypo
cg02626929	PAQR4		Beta	-0.478036	0.004	0.03	Teschendorff, 2009	No	hypo
cg15662251	PAQR7		Beta	-0.71335	2E−05	0.0006	Teschendorff, 2009	No	hypo
cg23799313	PAQR7		Beta	-0.462035	0.003	0.02	Teschendorff, 2009	No	hypo
cg15426734	PARD6A	Island	Beta	-0.653926	0.0002	0.003	Teschendorff, 2009	No	hypo
cg21085553	PARP8	Island	Beta	0.470004	0.003	0.03	Teschendorff, 2009	No	hyper
cg18704047	PART1		Beta	0.530628	0.0007	0.01	Teschendorff, 2009	No	hyper
cg26320696	PARVA	Island	Beta	-0.597837	0.001	0.02	Teschendorff, 2009	No	hypo
cg26861460	PARVG		Beta	-0.84397	2E−06	0.0001	Teschendorff, 2009	No	hypo
cg25242557	PAX6	Island	Beta	-0.673345	0.0001	0.003	Teschendorff, 2009	No	hypo
cg16046376	PC		Beta	-0.673345	4E−05	0.001	Teschendorff, 2009	No	hypo
cg07685034	PCBP3		Beta	0.48858	0.002	0.02	Teschendorff, 2009	No	hyper
cg09985635	PCDH1	Island	Beta	0.425268	0.005	0.03	Teschendorff, 2009	No	hyper
cg12845808	PCDH12		Beta	-0.446287	0.003	0.03	Teschendorff, 2009	No	hypo
cg12343638	PCDHB12		Beta	0.470004	0.004	0.03	Teschendorff, 2009	No	hyper
cg17001035	PCGF5	Island	Beta	-0.941609	3E−07	2E−05	Teschendorff, 2009	No	hypo
cg22967298	PCNP	Island	Beta	0.636577	0.0003	0.005	Teschendorff, 2009	No	hyper
cg24801210	PCNP	Island	Beta	0.641854	0.003	0.02	Teschendorff, 2009	No	hyper
cg02385474	PCNXL2		Beta	0.604316	0.0002	0.004	Teschendorff, 2009	No	hyper
cg18096388	PDCD1		Beta	0.837248	2E−06	0.0001	Teschendorff, 2009	No	hyper
cg00795812	PDCD1	Island	Beta	0.955511	8E−07	5E−05	Teschendorff, 2009	No	hyper
cg06310844	PDCD5	Island	Beta	0.722706	0.0002	0.004	Teschendorff, 2009	No	hyper
cg24133115	PDE10A	Island	Beta	-0.527633	0.005	0.04	Teschendorff, 2009	No	hypo
cg22131691	PDE1C	Island	Beta	-0.562119	0.0003	0.006	Teschendorff, 2009	No	hypo
cg03439703	PDE3B	Island	Beta	0.57098	0.0003	0.006	Teschendorff, 2009	No	hyper
cg11935147	PDE4DIP	Island	Beta	-0.430783	0.008	0.05	Teschendorff, 2009	No	hypo
cg12435792	PDE6B	Island	Beta	0.500775	0.002	0.02	Teschendorff, 2009	No	hyper
cg19635695	PDE6C		Beta	0.662688	0.0001	0.003	Teschendorff, 2009	No	hyper
cg08596000	PDGFD	Island	Beta	-0.430783	0.005	0.04	Teschendorff, 2009	No	hypo
cg03575468	PDHA1	Island	Beta	0.451076	0.003	0.03	Teschendorff, 2009	No	hyper
cg21892708	PDIA6	Island	Beta	-0.693147	0.0006	0.008	Teschendorff, 2009	No	hypo
cg22436229	PDIK1L	Island	Beta	-0.616186	0.0004	0.006	Teschendorff, 2009	No	hypo
cg22499237	PDPK1	Island	Beta	0.536493	0.002	0.02	Teschendorff, 2009	No	hyper
cg22705225	PDZK3	Island	Beta	-0.616186	8E−05	0.002	Teschendorff, 2009	No	hypo
cg06417225	PEBP1		Beta	0.57098	0.001	0.01	Teschendorff, 2009	No	hyper
cg03886110	PECAM1	Island	Beta	-0.941609	5E−07	4E−05	Teschendorff, 2009	No	hypo
cg22467071	PECAM1	Island	Beta	-0.867501	3E−06	0.0001	Teschendorff, 2009	No	hypo
cg09054876	PECI	Island	Beta	0.457425	0.005	0.03	Teschendorff, 2009	No	hyper
cg09411366	PEPD		Beta	0.392042	0.008	0.05	Teschendorff, 2009	No	hyper
cg16545079	PER1	Island	Beta	-0.634878	0.0004	0.006	Teschendorff, 2009	No	hypo
cg17903544	PGAM5	Island	Beta	-0.494296	0.006	0.04	Teschendorff, 2009	No	hypo
cg12855851	PGC		Beta	0.500775	0.003	0.02	Teschendorff, 2009	No	hyper
cg12554857	PGDS		Beta	-0.755023	9E−06	0.0003	Teschendorff, 2009	No	hypo
cg06403553	PGK2		Beta	0.476234	0.005	0.04	Teschendorff, 2009	No	hyper
cg09299388	PGK2		Beta	0.542324	0.001	0.01	Teschendorff, 2009	No	hyper
cg02806777	PGLYRP1	Island	Beta	-0.562119	0.001	0.01	Teschendorff, 2009	No	hypo
cg07408456	PGLYRP2		Beta	-1.04982	5E−08	8E−06	Teschendorff, 2009	No	hypo
cg17280624	PGRMC2	Island	Beta	0.425268	0.008	0.05	Teschendorff, 2009	No	hyper
cg20240860	PHACS	Island	Beta	0.444686	0.006	0.04	Teschendorff, 2009	No	hyper
cg19729279	PHF15	Island	Beta	0.506818	0.001	0.01	Teschendorff, 2009	No	hyper
cg02804166	PHF6	Island	Beta	0.41211	0.007	0.04	Teschendorff, 2009	No	hyper
cg19759064	PHKG1		Beta	-0.579818	0.001	0.01	Teschendorff, 2009	No	hypo
cg21638219	PHYH2	Island	Beta	0.451076	0.004	0.03	Teschendorff, 2009	No	hyper
cg21244955	PI4KA		Beta	-0.49	2.2e-08		Fridley, 2014	No-Filtered	hypo
cg18053607	PIB5PA		Beta	-0.462035	0.002	0.02	Teschendorff, 2009	No	hypo
cg01120308	PICALM		Beta	-0.693147	6E−05	0.002	Teschendorff, 2009	No	hypo
cg11635563	PIG38		Beta	-0.544727	0.0006	0.008	Teschendorff, 2009	No	hypo
cg12575181	PIGH	Island	Beta	-0.653926	0.0008	0.01	Teschendorff, 2009	No	hypo
cg06585027	PIK4CB	Island	Beta	0.444686	0.004	0.03	Teschendorff, 2009	No	hyper
cg13650156	PILRA		Beta	-0.84397	3E−06	0.0001	Teschendorff, 2009	No	hypo
cg06762858	PILRA		Beta	-0.562119	0.0004	0.007	Teschendorff, 2009	No	hypo
cg19963522	PIP3-E		Beta	-0.867501	9E−07	5E−05	Teschendorff, 2009	No	hypo
cg20122476	PITPNA	Island	Beta	0.444686	0.006	0.04	Teschendorff, 2009	No	hyper
cg08176694	PITPNM2	Island	Beta	-1.13943	2E−08	4E−06	Teschendorff, 2009	No	hypo
cg06415153	PITPNM2		Beta	-0.653926	0.003	0.03	Teschendorff, 2009	No	hypo
cg10365880	PKD2L1		Beta	0.500775	0.002	0.02	Teschendorff, 2009	No	hyper
cg01851399	PKP2	Island	Beta	-0.71335	0.0001	0.003	Teschendorff, 2009	No	hypo
cg00935364	PKP3	Island	Beta	0.512824	0.001	0.01	Teschendorff, 2009	No	hyper
cg08314660	PKP3	Island	Beta	0.565314	0.003	0.02	Teschendorff, 2009	No	hyper
cg16396488	PLA2G1B		Beta	0.482426	0.002	0.02	Teschendorff, 2009	No	hyper
cg14321743	PLA2G2D		Beta	0.609766	0.0002	0.004	Teschendorff, 2009	No	hyper
cg11933267	PLA2G2F		Beta	0.512824	0.001	0.01	Teschendorff, 2009	No	hyper
cg04280397	PLA2G6	Island	Beta	-0.494296	0.002	0.02	Teschendorff, 2009	No	hypo
cg12091331	PLAT		Beta	-0.733969	1E−05	0.0004	Teschendorff, 2009	No	hypo
cg02240622	PLCB2		Beta	-1.34707	1E−09	1E−06	Teschendorff, 2009	No	hypo
cg16543027	PLCB2		Beta	-0.527633	0.005	0.04	Teschendorff, 2009	No	hypo
cg21522797	PLCG2		Beta	0.598837	0.0003	0.005	Teschendorff, 2009	No	hyper
cg00043080	PLD3	Island	Beta	-0.462035	0.003	0.03	Teschendorff, 2009	No	hypo
cg04872689	PLEK		Beta	-0.653926	0.0001	0.002	Teschendorff, 2009	No	hypo
cg13108328	PLEKHA5	Island	Beta	0.500775	0.002	0.02	Teschendorff, 2009	No	hyper
cg21581873	PLEKHA6		Beta	-0.579818	0.0005	0.007	Teschendorff, 2009	No	hypo
cg12371177	PLEKHG6	Island	Beta	-0.478036	0.002	0.02	Teschendorff, 2009	No	hypo
cg18670235	PLOD3	Island	Beta	-0.385662	0.008	0.05	Teschendorff, 2009	No	hypo
cg26220350	PLTP	Island	Beta	-0.562119	0.0006	0.008	Teschendorff, 2009	No	hypo
cg11846968	PLUNC		Beta	-0.653926	4E−05	0.001	Teschendorff, 2009	No	hypo
cg24724583	PLXDC1		Beta	-0.385662	0.007	0.05	Teschendorff, 2009	No	hypo
cg12563178	PLXDC2	Island	Beta	-0.597837	0.002	0.02	Teschendorff, 2009	No	hypo
cg13149307	PLXDC2	Island	Beta	-0.446287	0.007	0.04	Teschendorff, 2009	No	hypo
cg16272420	PNLIPRP2		Beta	0.559616	0.002	0.02	Teschendorff, 2009	No	hyper
cg19391527	PNOC		Beta	0.548121	0.0003	0.005	Teschendorff, 2009	No	hyper
cg24427660	PNPLA2	Island	Beta	-1.23787	7E−09	2E−06	Teschendorff, 2009	No	hypo
cg16028753	PODN	Island	Beta	-0.891598	7E−07	4E−05	Teschendorff, 2009	No	hypo
cg26079320	POGK	Island	Beta	-0.693147	0.0002	0.004	Teschendorff, 2009	No	hypo
[truncated: 847 more rows]

## Sheet: Table S2 EWAS Replicated Genes
Gene	CpG Island	Effect Type	Effect	P-value	Qvalue	Study	Adjusted	Case Methylation	Directions	Adj_Direction	TESCH_REANALYSIS	GWAS-EWAS
C19orf18		Beta	-0.52	1.3e-09		Fridley, 2014; Teschendorff, 2009	None	hyper/hypo	Opposite	NA
DUSP13	Shelf	Beta	-0.65	1.6e-14		Fridley, 2014; Teschendorff, 2009	None	hypo	Same	NA
GBP6		Beta	-0.527633	0.001	0.01	Fridley, 2014; Teschendorff, 2009	None	hypo	Same	NA
HDAC3	Shore	Beta	-0.94	6.3e-12		Fridley, 2014; Teschendorff, 2009	None	hypo	Same	NA
MARCH1		Beta	-0.693147	2E−05	0.0006	Fridley, 2014; Teschendorff, 2009	None	hypo	Same	NA
PAG1	Shore	Beta	0.49	1e-08		Fridley, 2014; Teschendorff, 2009	None	hyper	Same	NA
IL17RA	Island	Beta	-0.579818	0.0006	0.008	Teschendorff, 2009	No	hyper/hypo	Opposite	NA
MARVELD1		Beta	-0.462035	0.004	0.03	Teschendorff, 2009; Li, 2017	None	hyper/hypo	Opposite	NA
NDRG2	Island	Beta	-0.597837	0.0003	0.005	Teschendorff, 2009; Li, 2017	None	hyper/hypo	Opposite	NA
PTPRJ	Island	Beta	-0.462035	0.002	0.02	Teschendorff, 2009; Li, 2017	None	hyper/hypo	Opposite	NA
RPTOR	S_Shelf	MethDiff	0.028	0.000516	0.00196	Teschendorff, 2009; Li, 2017	None	hyper/hypo	Opposite	NA
SLC37A1		Beta	-0.544727	0.0004	0.006	Teschendorff, 2009; Li, 2017	None	hypo	Same	NA
AIF1		Beta	-1.30933	7E−10	1E−06	Teschendorff, 2009; Winham, 2014	One	hypo	Same	hypo	YES
AIM2		Beta	-0.032	8.62e-09		Teschendorff, 2009; Winham, 2014	One	hyper/hypo	Opposite	hypo		YES
ALDH3B1		Beta	-1.27297	1E−08	3E−06	Teschendorff, 2009; Winham, 2014	One	hypo	Same	hypo
ARID3A		Beta	-1.23787	3E−09	2E−06	Teschendorff, 2009; Winham, 2014	One	hypo	Same	hypo
ATP6V1E2		Beta	-1.23787	6E−09	2E−06	Teschendorff, 2009; Winham, 2014	One	hypo	Same	hypo
C1orf220	Shore	Beta	-0.053	2.6e-12		Teschendorff, 2009; Winham, 2014	One	hypo	Same	hypo
C20orf135		Beta	-1.13943	2E−08	5E−06	Teschendorff, 2009; Winham, 2014	One	hypo	Same	hypo
CBFA2T3	Island	Beta	-0.84397	4E−06	0.0002	Teschendorff, 2009; Winham, 2014	One	hypo	Same	hypo
CCIN	Island	Beta	-0.916291	6E−07	4E−05	Teschendorff, 2009; Winham, 2014	One	hypo	Same	hypo
CD3D		Beta	0.03	4.27e-08		Teschendorff, 2009; Winham, 2014	One	hypo	Same	hypo
CEACAM6		Beta	-1.07881	2E−08	4E−06	Teschendorff, 2009; Winham, 2014	One	hypo	Same	hypo
CLEC4A		Beta	-0.941609	3E−06	0.0001	Teschendorff, 2009; Winham, 2014	One	hypo	Same	hypo
CMTM8	Shore	Beta	-0.05	6.71e-11		Teschendorff, 2009; Winham, 2014	One	hypo	Same	hypo
CRYBB1		Beta	-0.597837	0.0002	0.004	Teschendorff, 2009; Winham, 2014	One	hypo	Same	hypo
CTSZ	Island	Beta	-0.941609	6E−07	4E−05	Teschendorff, 2009; Winham, 2014	One	hypo	Same	hypo
EGFL7		Beta	-0.71335	9E−06	0.0004	Teschendorff, 2009; Winham, 2014	One	hypo	Same	hypo
FASLG		Beta	0.04	3.94e-09		Teschendorff, 2009; Winham, 2014	One	hyper	Same	hyper
FCGRT	Island	Beta	-0.967584	1E−07	1E−05	Teschendorff, 2009; Winham, 2014	One	hypo	Same	hypo
FOLR3		Beta	-1.30933	1E−09	1E−06	Teschendorff, 2009; Winham, 2014	One	hypo	Same	hypo
FUT3		Beta	-0.867501	8E−07	5E−05	Teschendorff, 2009; Winham, 2014	One	hypo	Same	hypo
FYB		Beta	-1.27297	9E−10	1E−06	Teschendorff, 2009; Winham, 2014	One	hypo	Same	hypo
GFI1	Island	Beta	-0.510826	0.001	0.01	Teschendorff, 2009; Winham, 2014	One	hypo	Same	hypo
GHDC/LGP1		Beta	-0.052	2.88e-09		Teschendorff, 2009; Winham, 2014	One	hypo	Same	hypo
GLYCTK	Island	Beta	-0.755023	2E−05	0.0006	Teschendorff, 2009; Winham, 2014	One	hypo	Same	hypo
GSTP1	Island	Beta	-0.867501	7E−07	5E−05	Teschendorff, 2009; Winham, 2014	One	hypo	Same	hypo
GUCY1B2		Beta	-0.673345	6E−05	0.001	Teschendorff, 2009; Winham, 2014	One	hypo	Same	hypo
HDAC10		Beta	-0.579818	0.0002	0.004	Teschendorff, 2009; Winham, 2014	One	hypo	Same	hypo
HTRA4	Island	Beta	-0.84397	3E−06	0.0001	Teschendorff, 2009; Winham, 2014	One	hypo	Same	hypo
IFNGR2	Island	Beta	-1.13943	2E−08	4E−06	Teschendorff, 2009; Winham, 2014	One	hypo	Same	hypo
IL19		Beta	-1.07881	8E−08	1E−05	Teschendorff, 2009; Winham, 2014	One	hypo	Same	hypo
IL27		Beta	-0.967584	1E−07	1E−05	Teschendorff, 2009; Winham, 2014	One	hypo	Same	hypo
IRF7	Island	Beta	-1.20397	4E−09	2E−06	Teschendorff, 2009; Winham, 2014	One	hypo	Same	hypo	YES
KCNE1		Beta	-1.27297	1E−09	1E−06	Teschendorff, 2009; Winham, 2014	One	hypo	Same	hypo	YES
KLC1/KNS2	Island	Beta	-0.054	3.15e-11		Teschendorff, 2009; Winham, 2014	One	hypo	Same	hypo
LGALS4		Beta	-0.579818	0.0002	0.003	Teschendorff, 2009; Winham, 2014	One	hypo	Same	hypo
ESPNL/LOC339768	Island	Beta	-0.462035	0.001	0.02	Teschendorff, 2009; Winham, 2014	One	hypo	Same	hypo
LOC339789		Beta	-0.867501	1E−06	7E−05	Teschendorff, 2009; Winham, 2014	One	hypo	Same	hypo
LTBR		Beta	-1.13943	8E−09	3E−06	Teschendorff, 2009; Winham, 2014	One	hypo	Same	hypo
LTC4S		Beta	-0.776529	1E−05	0.0005	Teschendorff, 2009; Winham, 2014	One	hypo	Same	hypo
MPG		Beta	-0.776529	3E−06	0.0001	Teschendorff, 2009; Winham, 2014	One	hypo	Same	hypo
NDUFS2		Beta	-0.71335	2E−05	0.0005	Teschendorff, 2009; Winham, 2014	One	hypo	Same	hypo
NFE2		Beta	-0.916291	3E−07	3E−05	Teschendorff, 2009; Winham, 2014	One	hypo	Same	hypo
P2RY2	Island	Beta	-1.20397	2E−09	1E−06	Teschendorff, 2009; Winham, 2014	One	hypo	Same	hypo
PADI4		Beta	-0.820981	3E−06	0.0001	Teschendorff, 2009; Winham, 2014	One	hypo	Same	hypo
PNPLA2	Island	Beta	-1.02165	1E−07	1E−05	Teschendorff, 2009; Winham, 2014	One	hypo	Same	hypo
SEPT9	Island	Beta	-1.20397	3E−09	2E−06	Teschendorff, 2009; Winham, 2014	One	hypo	Same	hypo
SERPINF1	Island	Beta	-1.10866	2E−08	4E−06	Teschendorff, 2009; Winham, 2014	One	hypo	Same	hypo
SH3TC2		Beta	-0.733969	2E−05	0.0006	Teschendorff, 2009; Winham, 2014	One	hypo	Same	hypo
SLC22A18		Beta	-1.04982	1E−07	1E−05	Teschendorff, 2009; Winham, 2014	One	hypo	Same	hypo
SLC43A3		Beta	-1.04982	6E−08	8E−06	Teschendorff, 2009; Winham, 2014	One	hypo	Same	hypo
SOCS2	Island	Beta	-0.820981	2E−05	0.0007	Teschendorff, 2009; Winham, 2014	One	hypo	Same	hypo
SPAG4		Beta	-0.71335	2E−05	0.0007	Teschendorff, 2009; Winham, 2014	One	hypo	Same	hypo
STAB1		Beta	-1.07881	1E−07	1E−05	Teschendorff, 2009; Winham, 2014	One	hypo	Same	hypo		YES-GENE
STK24	Island	Beta	-0.994252	1E−07	1E−05	Teschendorff, 2009; Winham, 2014	One	hypo	Same	hypo
SYDE1	Island	Beta	-0.653926	7E−05	0.002	Teschendorff, 2009; Winham, 2014	One	hypo	Same	hypo
TMEM44	Island	Beta	-0.478036	0.004	0.03	Teschendorff, 2009; Winham, 2014	One	hypo	Same	hypo
TNNI2		Beta	-0.820981	6E−06	0.0002	Teschendorff, 2009; Winham, 2014	One	hypo	Same	hypo
TXK		Beta	0.037	2.34e-08		Teschendorff, 2009; Winham, 2014	One	hyper	Same	hyper
VWF		Beta	-0.673345	7E−05	0.002	Teschendorff, 2009; Winham, 2014	One	hypo	Same	hypo
